# Supplementary material for: Bis[5-(2-pyrid­yl)pyrazine-2-carbonitrile]­silver(I) tetra­fluorido­borate
Source: Acta Crystallogr Sect E Struct Rep Online. 2010 Sep 8;66(Pt 10):m1232–3. doi: 10.1107/S1600536810035178 (PMC2983161; doi:10.1107/S1600536810035178)
Supplement: Supplementary file 1 [file e-66-m1232-sup1.cif]

##############################################################################
###                                                                        ###
###        Electronic paper (Acta Crystallographica Section E)             ###
###                                                                        ###
##############################################################################
#                                                                            #
# This CIF contains the data in a paper accepted for publication in Acta     #
# Crystallographica Section E. It conforms to the requirements of Notes      #
# for Authors for Section E, and has been peer reviewed under the auspices   #
# of the IUCr Commission on Journals.                                        #
#                                                                            #
# Full details of the Crystallographic Information File format               #
# are given in the paper "The Crystallographic Information File (CIF):       #
# a New Standard Archive File for Crystallography" by S. R. Hall, F. H.      #
# Allen and I. D. Brown [Acta Cryst. (1991), A47, 655-685].                  #
#                                                                            #
# The current version of the core CIF dictionary is obtainable from          #
# ftp://ftp.iucr.org/pub/cif_core.dic. The current version number is 2.4.    #
#                                                                            #
# Software is freely available for graphical display of the structure(s) in  #
# this CIF.  For information consult the CIF home page http://www.iucr.org/  #
# cif/home.html                                                              #
#                                                                            #
# This file may be used for bona fide research purposes within the           #
# scientific community so long as proper attribution is given to the journal # 
# article from which it was obtained.                                        #
#                                                                            #
##############################################################################
                                             
data_I
_audit_creation_method     SHELXL97
_chemical_name_systematic
;
Bis[5-(2-pyridyl)pyrazine-2-carbonitrile]silver(I) tetrafluoridoborate
;
_chemical_name_common     ?
_chemical_formula_moiety     'C20 H12 Ag N8 +, B F4 -'
_chemical_formula_sum     'C20 H12 Ag B F4 N8'
_chemical_formula_iupac     '[Ag (C10 H6 N4)2] B F4'
_chemical_formula_weight     559.06
_chemical_melting_point     ?
_symmetry_cell_setting     triclinic
_symmetry_space_group_name_H-M     'P -1 '
_symmetry_space_group_name_Hall     '-P 1'
loop_
    _symmetry_equiv_pos_as_xyz
    'x, y, z'
    '-x, -y, -z'
_cell_length_a     7.8144(12)
_cell_length_b     11.2492(16)
_cell_length_c     12.2697(18)
_cell_angle_alpha     104.168(3)
_cell_angle_beta     90.789(2)
_cell_angle_gamma     101.429(3)
_cell_volume     1022.8(3)
_cell_formula_units_Z     2
_cell_measurement_reflns_used     255
_cell_measurement_theta_min     1.90
_cell_measurement_theta_max     28.20
_cell_measurement_temperature     293(2)
_exptl_crystal_description     rod
_exptl_crystal_colour     colourless
_exptl_crystal_size_max     0.45
_exptl_crystal_size_mid     0.40
_exptl_crystal_size_min     0.30
_exptl_crystal_density_diffrn     1.815
_exptl_crystal_density_meas     ?
_exptl_crystal_density_method     'not measured'
_exptl_crystal_F_000     552
_exptl_absorpt_coefficient_mu     1.049
_exptl_absorpt_correction_type     multi-scan
_exptl_absorpt_process_details     '(SADABS; Bruker, 2007)'
_exptl_absorpt_correction_T_min     0.614921
_exptl_absorpt_correction_T_max     0.783410
_exptl_special_details     ?
_diffrn_ambient_temperature     293(2)
_diffrn_radiation_type     MoK\a
_diffrn_radiation_wavelength     0.71073
_diffrn_radiation_source     'fine-focus sealed tube'
_diffrn_radiation_monochromator     graphite
_diffrn_measurement_device_type     'Bruker APEXII CCD area-detector'
_diffrn_measurement_method     '\w'
_diffrn_detector_area_resol_mean     ?
_diffrn_reflns_number     7178
_diffrn_reflns_av_R_equivalents     0.0166
_diffrn_reflns_av_sigmaI/netI     0.0303
_diffrn_reflns_theta_min     1.91
_diffrn_reflns_theta_max     28.29
_diffrn_reflns_theta_full     28.29
_diffrn_measured_fraction_theta_max     0.980
_diffrn_measured_fraction_theta_full     0.980
_diffrn_reflns_limit_h_min     -10
_diffrn_reflns_limit_h_max     10
_diffrn_reflns_limit_k_min     -15
_diffrn_reflns_limit_k_max     11
_diffrn_reflns_limit_l_min     -11
_diffrn_reflns_limit_l_max     16
_diffrn_standards_number     ?
_diffrn_standards_interval_count     ?
_diffrn_standards_interval_time     ?
_diffrn_standards_decay_%     ?
_refine_special_details
;
 Refinement of F^2^ against ALL reflections.  The weighted R-factor wR and
 goodness of fit S are based on F^2^, conventional R-factors R are based
 on F, with F set to zero for negative F^2^. The threshold expression of
 F^2^ > 2sigma(F^2^) is used only for calculating R-factors(gt) etc. and is
 not relevant to the choice of reflections for refinement.  R-factors based
 on F^2^ are statistically about twice as large as those based on F, and R-
 factors based on ALL data will be even larger.
;
_reflns_number_total     4986
_reflns_number_gt     3929
_reflns_threshold_expression     I>2sigma(I)
_refine_ls_structure_factor_coef     Fsqd
_refine_ls_matrix_type     full
_refine_ls_R_factor_all     0.0502
_refine_ls_R_factor_gt     0.0383
_refine_ls_wR_factor_gt     0.1016
_refine_ls_wR_factor_ref     0.1106
_refine_ls_goodness_of_fit_ref     1.037
_refine_ls_restrained_S_all     1.037
_refine_ls_number_reflns     4986
_refine_ls_number_parameters     307
_refine_ls_number_restraints     0
_refine_ls_hydrogen_treatment     constr
_refine_ls_weighting_scheme     calc
_refine_ls_weighting_details
         'calc w=1/[\s^2^(Fo^2^)+(0.0606P)^2^+0.3679P] where P=(Fo^2^+2Fc^2^)/3'
_atom_sites_solution_hydrogens     geom
_atom_sites_solution_primary     direct
_atom_sites_solution_secondary     difmap
_refine_ls_shift/su_max     0.000
_refine_ls_shift/su_mean     0.000
_refine_diff_density_max     0.954
_refine_diff_density_min     -0.731
_refine_ls_extinction_method     none
_refine_ls_extinction_coef     ?
loop_
    _atom_type_symbol
    _atom_type_description
    _atom_type_scat_dispersion_real
    _atom_type_scat_dispersion_imag
    _atom_type_scat_source
    'C' 'C' 0.0033 0.0016
                         'International Tables Vol C Tables 4.2.6.8 and 6.1.1.4'
    'H' 'H' 0.0000 0.0000
                         'International Tables Vol C Tables 4.2.6.8 and 6.1.1.4'
    'B' 'B' 0.0013 0.0007
                         'International Tables Vol C Tables 4.2.6.8 and 6.1.1.4'
    'N' 'N' 0.0061 0.0033
                         'International Tables Vol C Tables 4.2.6.8 and 6.1.1.4'
    'F' 'F' 0.0171 0.0103
                         'International Tables Vol C Tables 4.2.6.8 and 6.1.1.4'
    'Ag' 'Ag' -0.8971 1.1015
                         'International Tables Vol C Tables 4.2.6.8 and 6.1.1.4'
_computing_data_collection     'APEX2 (Bruker, 2007)'
_computing_cell_refinement     'APEX2 and SAINT (Bruker, 2007)'
_computing_data_reduction     'SAINT (Bruker, 2007)'
_computing_structure_solution     'SHELXS97 (Sheldrick, 2008)'
_computing_structure_refinement     'SHELXL97 (Sheldrick, 2008)'
_computing_molecular_graphics     'SHELXTL (Sheldrick, 2008)'
_computing_publication_material
                             'SHELXTL (Sheldrick, 2008) and PLATON (Spek, 2009)'
loop_
    _atom_site_type_symbol
    _atom_site_label
    _atom_site_fract_x
    _atom_site_fract_y
    _atom_site_fract_z
    _atom_site_U_iso_or_equiv
    _atom_site_adp_type
    _atom_site_calc_flag
    _atom_site_refinement_flags
    _atom_site_occupancy
    _atom_site_disorder_assembly
    _atom_site_disorder_group
    Ag Ag1 0.48906(4) 0.75499(2) 0.295313(17) 0.05808(11) Uani d . 1 . .
    N N1 0.6368(3) 0.8859(2) 0.44508(18) 0.0413(5) Uani d . 1 . .
    C C17 0.4863(3) 0.7511(2) 0.0256(2) 0.0354(5) Uani d . 1 . .
    C C8 0.7174(4) 0.9522(3) 0.6418(2) 0.0488(7) Uani d . 1 . .
    H H8A 0.7096 0.9362 0.7126 0.059 Uiso calc R 1 . .
    C C9 0.8161(4) 1.0650(3) 0.6289(3) 0.0536(7) Uani d . 1 . .
    H H9A 0.8757 1.1251 0.6908 0.064 Uiso calc R 1 . .
    N N3 0.3487(3) 0.6200(2) 0.14425(19) 0.0440(5) Uani d . 1 . .
    N N7 0.5870(3) 0.8837(2) -0.09560(19) 0.0448(5) Uani d . 1 . .
    C C6 0.5258(3) 0.7428(2) 0.5588(2) 0.0349(5) Uani d . 1 . .
    C C13 0.1720(4) 0.4170(3) 0.0664(3) 0.0552(7) Uani d . 1 . .
    H H13A 0.1052 0.3437 0.0784 0.066 Uiso calc R 1 . .
    C C7 0.6308(3) 0.8640(2) 0.5475(2) 0.0366(5) Uani d . 1 . .
    C C10 0.8236(4) 1.0857(3) 0.5235(3) 0.0525(7) Uani d . 1 . .
    H H10A 0.8897 1.1596 0.5123 0.063 Uiso calc R 1 . .
    C C16 0.3722(3) 0.6342(2) 0.0397(2) 0.0366(5) Uani d . 1 . .
    C C3 0.3250(4) 0.5376(2) 0.5951(2) 0.0396(5) Uani d . 1 . .
    C C18 0.4773(4) 0.7863(3) -0.0758(2) 0.0437(6) Uani d . 1 . .
    H H18A 0.3912 0.7396 -0.1314 0.052 Uiso calc R 1 . .
    C C11 0.7318(4) 0.9954(3) 0.4349(3) 0.0507(7) Uani d . 1 . .
    H H11A 0.7356 1.0108 0.3638 0.061 Uiso calc R 1 . .
    C C20 0.7024(3) 0.9492(2) -0.0119(2) 0.0403(5) Uani d . 1 . .
    C C14 0.1954(4) 0.4306(3) -0.0405(3) 0.0511(7) Uani d . 1 . .
    H H14A 0.1437 0.3670 -0.1025 0.061 Uiso calc R 1 . .
    N N5 0.9098(4) 1.1363(3) -0.0604(3) 0.0645(7) Uani d . 1 . .
    C C22 0.8224(4) 1.0544(3) -0.0359(2) 0.0481(6) Uani d . 1 . .
    C C21 0.7073(4) 0.9214(3) 0.0921(2) 0.0475(6) Uani d . 1 . .
    H H21A 0.7873 0.9725 0.1496 0.057 Uiso calc R 1 . .
    C C1 0.2107(4) 0.4315(3) 0.6209(2) 0.0509(7) Uani d . 1 . .
    C C15 0.2969(4) 0.5401(3) -0.0547(2) 0.0458(6) Uani d . 1 . .
    H H15A 0.3150 0.5511 -0.1266 0.055 Uiso calc R 1 . .
    C C12 0.2491(4) 0.5138(3) 0.1556(3) 0.0552(7) Uani d . 1 . .
    H H12A 0.2307 0.5046 0.2281 0.066 Uiso calc R 1 . .
    N N6 0.1246(5) 0.3511(3) 0.6475(3) 0.0784(10) Uani d . 1 . .
    F F3 0.0390(3) 0.1799(2) 0.2096(2) 0.0787(6) Uani d . 1 . .
    B B1 -0.0554(4) 0.2501(3) 0.2781(3) 0.0411(6) Uani d . 1 . .
    F F1 0.0294(4) 0.3082(4) 0.3781(3) 0.1278(13) Uani d . 1 . .
    F F2 -0.0835(4) 0.3504(3) 0.2347(3) 0.1227(12) Uani d . 1 . .
    F F4 -0.2181(3) 0.1894(2) 0.2873(2) 0.0778(6) Uani d . 1 . .
    N N4 0.5982(3) 0.8218(2) 0.11044(18) 0.0445(5) Uani d . 1 . .
    N N8 0.4633(3) 0.5922(2) 0.66795(19) 0.0418(5) Uani d . 1 . .
    C C5 0.5636(3) 0.6942(2) 0.6495(2) 0.0387(5) Uani d . 1 . .
    H H5A 0.6617 0.7348 0.6980 0.046 Uiso calc R 1 . .
    N N2 0.3941(3) 0.6827(2) 0.48248(18) 0.0402(5) Uani d . 1 . .
    C C2 0.2927(4) 0.5793(2) 0.5009(2) 0.0420(6) Uani d . 1 . .
    H H2B 0.1992 0.5350 0.4498 0.050 Uiso calc R 1 . .
loop_
    _atom_site_aniso_label
    _atom_site_aniso_U_11
    _atom_site_aniso_U_22
    _atom_site_aniso_U_33
    _atom_site_aniso_U_12
    _atom_site_aniso_U_13
    _atom_site_aniso_U_23
    Ag1 0.0852(2) 0.05274(16) 0.02856(13) 0.00162(12) -0.00852(11) 0.00651(9)
    N1 0.0523(13) 0.0386(11) 0.0313(11) 0.0033(10) 0.0040(9) 0.0102(9)
    C17 0.0408(13) 0.0365(12) 0.0269(11) 0.0062(10) 0.0027(9) 0.0059(9)
    C8 0.0643(18) 0.0420(14) 0.0336(13) 0.0004(13) -0.0073(12) 0.0064(11)
    C9 0.0606(18) 0.0383(14) 0.0524(17) -0.0031(13) -0.0108(14) 0.0052(12)
    N3 0.0541(13) 0.0412(11) 0.0320(11) -0.0036(10) 0.0019(10) 0.0113(9)
    N7 0.0503(13) 0.0492(13) 0.0342(11) 0.0025(10) 0.0034(10) 0.0155(10)
    C6 0.0424(13) 0.0345(11) 0.0263(11) 0.0064(10) 0.0051(9) 0.0058(9)
    C13 0.0599(18) 0.0445(15) 0.0550(18) -0.0077(13) 0.0015(14) 0.0160(13)
    C7 0.0438(13) 0.0359(12) 0.0292(11) 0.0054(10) 0.0034(10) 0.0089(9)
    C10 0.0558(17) 0.0394(14) 0.0601(19) -0.0012(12) 0.0014(14) 0.0176(13)
    C16 0.0418(13) 0.0360(12) 0.0305(12) 0.0056(10) -0.0014(10) 0.0079(9)
    C3 0.0489(14) 0.0314(11) 0.0354(13) 0.0036(10) 0.0089(11) 0.0058(10)
    C18 0.0504(15) 0.0468(14) 0.0297(12) -0.0019(12) -0.0009(11) 0.0116(11)
    C11 0.0628(18) 0.0465(15) 0.0433(15) 0.0012(13) 0.0054(13) 0.0204(12)
    C20 0.0447(14) 0.0376(12) 0.0369(13) 0.0053(11) 0.0063(11) 0.0086(10)
    C14 0.0587(17) 0.0411(14) 0.0456(16) -0.0001(12) -0.0081(13) 0.0051(12)
    N5 0.0714(18) 0.0531(15) 0.0635(18) -0.0065(14) 0.0085(15) 0.0197(14)
    C22 0.0561(17) 0.0450(15) 0.0409(15) 0.0056(13) 0.0049(13) 0.0104(12)
    C21 0.0573(17) 0.0427(14) 0.0341(13) -0.0036(12) -0.0031(12) 0.0056(11)
    C1 0.0690(19) 0.0373(13) 0.0402(15) -0.0022(13) 0.0027(13) 0.0092(11)
    C15 0.0596(17) 0.0411(13) 0.0323(13) 0.0027(12) -0.0034(12) 0.0077(11)
    C12 0.0670(19) 0.0540(17) 0.0401(15) -0.0060(14) 0.0060(14) 0.0180(13)
    N6 0.102(2) 0.0543(16) 0.065(2) -0.0189(16) 0.0047(18) 0.0184(15)
    F3 0.0780(14) 0.0826(14) 0.0689(14) 0.0290(12) 0.0006(11) -0.0027(11)
    B1 0.0441(16) 0.0402(15) 0.0358(14) -0.0004(12) 0.0024(12) 0.0110(12)
    F1 0.0818(17) 0.168(3) 0.084(2) 0.0053(18) -0.0150(15) -0.0426(19)
    F2 0.143(3) 0.101(2) 0.159(3) 0.0464(19) 0.077(2) 0.079(2)
    F4 0.0647(12) 0.0723(13) 0.0895(16) -0.0018(10) 0.0035(11) 0.0202(12)
    N4 0.0574(13) 0.0404(11) 0.0293(10) -0.0027(10) -0.0018(10) 0.0074(9)
    N8 0.0501(12) 0.0392(11) 0.0364(11) 0.0061(10) 0.0037(9) 0.0129(9)
    C5 0.0427(13) 0.0403(12) 0.0323(12) 0.0051(10) 0.0012(10) 0.0103(10)
    N2 0.0486(12) 0.0394(11) 0.0293(10) 0.0030(9) 0.0003(9) 0.0078(9)
    C2 0.0491(15) 0.0391(13) 0.0321(12) -0.0005(11) -0.0017(11) 0.0066(10)
_geom_special_details
;
 All esds (except the esd in the dihedral angle between two l.s. planes)
 are estimated using the full covariance matrix.  The cell esds are taken
 into account individually in the estimation of esds in distances, angles
 and torsion angles; correlations between esds in cell parameters are only
 used when they are defined by crystal symmetry.  An approximate (isotropic)
 treatment of cell esds is used for estimating esds involving l.s. planes.
;
loop_
    _geom_bond_atom_site_label_1
    _geom_bond_atom_site_label_2
    _geom_bond_site_symmetry_2
    _geom_bond_distance
    _geom_bond_publ_flag
    Ag1 N1 . 2.196(2) ?
    Ag1 N3 . 2.203(2) ?
    N1 C7 . 1.338(3) ?
    N1 C11 . 1.341(4) ?
    C17 N4 . 1.333(3) ?
    C17 C18 . 1.400(3) ?
    C17 C16 . 1.485(3) ?
    C8 C7 . 1.390(4) ?
    C8 C9 . 1.394(4) ?
    C8 H8A . 0.9300 ?
    C9 C10 . 1.369(5) ?
    C9 H9A . 0.9300 ?
    N3 C12 . 1.329(4) ?
    N3 C16 . 1.341(3) ?
    N7 C20 . 1.324(4) ?
    N7 C18 . 1.326(4) ?
    C6 N2 . 1.335(3) ?
    C6 C5 . 1.406(3) ?
    C6 C7 . 1.484(3) ?
    C13 C14 . 1.368(4) ?
    C13 C12 . 1.373(4) ?
    C13 H13A . 0.9300 ?
    C10 C11 . 1.370(4) ?
    C10 H10A . 0.9300 ?
    C16 C15 . 1.394(4) ?
    C3 N8 . 1.337(4) ?
    C3 C2 . 1.387(4) ?
    C3 C1 . 1.447(4) ?
    C18 H18A . 0.9300 ?
    C11 H11A . 0.9300 ?
    C20 C21 . 1.388(4) ?
    C20 C22 . 1.451(4) ?
    C14 C15 . 1.378(4) ?
    C14 H14A . 0.9300 ?
    N5 C22 . 1.139(4) ?
    C21 N4 . 1.335(4) ?
    C21 H21A . 0.9300 ?
    C1 N6 . 1.134(4) ?
    C15 H15A . 0.9300 ?
    C12 H12A . 0.9300 ?
    F3 B1 . 1.340(4) ?
    B1 F1 . 1.337(4) ?
    B1 F4 . 1.340(4) ?
    B1 F2 . 1.413(4) ?
    N8 C5 . 1.326(3) ?
    C5 H5A . 0.9300 ?
    N2 C2 . 1.341(3) ?
    C2 H2B . 0.9300 ?
loop_
    _geom_angle_atom_site_label_1
    _geom_angle_atom_site_label_2
    _geom_angle_atom_site_label_3
    _geom_angle_site_symmetry_1
    _geom_angle_site_symmetry_3
    _geom_angle
    _geom_angle_publ_flag
    N1 Ag1 N3 . . 177.92(8) ?
    C7 N1 C11 . . 118.1(2) ?
    C7 N1 Ag1 . . 123.04(17) ?
    C11 N1 Ag1 . . 118.76(19) ?
    N4 C17 C18 . . 120.3(2) ?
    N4 C17 C16 . . 119.2(2) ?
    C18 C17 C16 . . 120.5(2) ?
    C7 C8 C9 . . 119.2(3) ?
    C7 C8 H8A . . 120.4 ?
    C9 C8 H8A . . 120.4 ?
    C10 C9 C8 . . 118.8(3) ?
    C10 C9 H9A . . 120.6 ?
    C8 C9 H9A . . 120.6 ?
    C12 N3 C16 . . 118.1(2) ?
    C12 N3 Ag1 . . 118.73(19) ?
    C16 N3 Ag1 . . 122.86(17) ?
    C20 N7 C18 . . 116.0(2) ?
    N2 C6 C5 . . 121.1(2) ?
    N2 C6 C7 . . 118.7(2) ?
    C5 C6 C7 . . 120.2(2) ?
    C14 C13 C12 . . 118.6(3) ?
    C14 C13 H13A . . 120.7 ?
    C12 C13 H13A . . 120.7 ?
    N1 C7 C8 . . 121.6(2) ?
    N1 C7 C6 . . 118.2(2) ?
    C8 C7 C6 . . 120.2(2) ?
    C9 C10 C11 . . 118.7(3) ?
    C9 C10 H10A . . 120.7 ?
    C11 C10 H10A . . 120.7 ?
    N3 C16 C15 . . 121.3(2) ?
    N3 C16 C17 . . 118.7(2) ?
    C15 C16 C17 . . 120.0(2) ?
    N8 C3 C2 . . 122.5(2) ?
    N8 C3 C1 . . 115.5(2) ?
    C2 C3 C1 . . 122.1(3) ?
    N7 C18 C17 . . 122.4(2) ?
    N7 C18 H18A . . 118.8 ?
    C17 C18 H18A . . 118.8 ?
    N1 C11 C10 . . 123.6(3) ?
    N1 C11 H11A . . 118.2 ?
    C10 C11 H11A . . 118.2 ?
    N7 C20 C21 . . 122.9(2) ?
    N7 C20 C22 . . 115.0(2) ?
    C21 C20 C22 . . 122.1(3) ?
    C13 C14 C15 . . 118.9(3) ?
    C13 C14 H14A . . 120.6 ?
    C15 C14 H14A . . 120.6 ?
    N5 C22 C20 . . 175.8(3) ?
    N4 C21 C20 . . 120.5(2) ?
    N4 C21 H21A . . 119.7 ?
    C20 C21 H21A . . 119.7 ?
    N6 C1 C3 . . 176.1(3) ?
    C14 C15 C16 . . 119.4(3) ?
    C14 C15 H15A . . 120.3 ?
    C16 C15 H15A . . 120.3 ?
    N3 C12 C13 . . 123.7(3) ?
    N3 C12 H12A . . 118.2 ?
    C13 C12 H12A . . 118.2 ?
    F1 B1 F4 . . 112.6(3) ?
    F1 B1 F3 . . 112.4(3) ?
    F4 B1 F3 . . 114.0(3) ?
    F1 B1 F2 . . 103.0(3) ?
    F4 B1 F2 . . 103.0(3) ?
    F3 B1 F2 . . 110.8(3) ?
    C17 N4 C21 . . 117.6(2) ?
    C5 N8 C3 . . 116.3(2) ?
    N8 C5 C6 . . 121.8(2) ?
    N8 C5 H5A . . 119.1 ?
    C6 C5 H5A . . 119.1 ?
    C6 N2 C2 . . 116.9(2) ?
    N2 C2 C3 . . 121.0(2) ?
    N2 C2 H2B . . 119.5 ?
    C3 C2 H2B . . 119.5 ?
loop_
    _geom_torsion_atom_site_label_1
    _geom_torsion_atom_site_label_2
    _geom_torsion_atom_site_label_3
    _geom_torsion_atom_site_label_4
    _geom_torsion_site_symmetry_1
    _geom_torsion_site_symmetry_2
    _geom_torsion_site_symmetry_3
    _geom_torsion_site_symmetry_4
    _geom_torsion
    _geom_torsion_publ_flag
    C7 C8 C9 C10 . . . . 0.4(5) ?
    C11 N1 C7 C8 . . . . 1.1(4) ?
    Ag1 N1 C7 C8 . . . . -176.0(2) ?
    C11 N1 C7 C6 . . . . -180.0(2) ?
    Ag1 N1 C7 C6 . . . . 3.0(3) ?
    C9 C8 C7 N1 . . . . -1.5(4) ?
    C9 C8 C7 C6 . . . . 179.6(3) ?
    N2 C6 C7 N1 . . . . -24.8(3) ?
    C5 C6 C7 N1 . . . . 156.3(2) ?
    N2 C6 C7 C8 . . . . 154.2(3) ?
    C5 C6 C7 C8 . . . . -24.7(4) ?
    C8 C9 C10 C11 . . . . 0.9(5) ?
    C12 N3 C16 C15 . . . . -0.9(4) ?
    Ag1 N3 C16 C15 . . . . 172.5(2) ?
    C12 N3 C16 C17 . . . . -178.6(3) ?
    Ag1 N3 C16 C17 . . . . -5.3(3) ?
    N4 C17 C16 N3 . . . . 18.2(4) ?
    C18 C17 C16 N3 . . . . -162.2(3) ?
    N4 C17 C16 C15 . . . . -159.6(3) ?
    C18 C17 C16 C15 . . . . 20.0(4) ?
    C20 N7 C18 C17 . . . . -2.4(4) ?
    N4 C17 C18 N7 . . . . 5.7(4) ?
    C16 C17 C18 N7 . . . . -174.0(3) ?
    C7 N1 C11 C10 . . . . 0.3(5) ?
    Ag1 N1 C11 C10 . . . . 177.5(2) ?
    C9 C10 C11 N1 . . . . -1.3(5) ?
    C18 N7 C20 C21 . . . . -1.8(4) ?
    C18 N7 C20 C22 . . . . 179.3(3) ?
    C12 C13 C14 C15 . . . . 0.7(5) ?
    N7 C20 C21 N4 . . . . 3.1(4) ?
    C22 C20 C21 N4 . . . . -178.1(3) ?
    C13 C14 C15 C16 . . . . -0.3(5) ?
    N3 C16 C15 C14 . . . . 0.4(4) ?
    C17 C16 C15 C14 . . . . 178.1(3) ?
    C16 N3 C12 C13 . . . . 1.3(5) ?
    Ag1 N3 C12 C13 . . . . -172.3(3) ?
    C14 C13 C12 N3 . . . . -1.3(5) ?
    C18 C17 N4 C21 . . . . -4.3(4) ?
    C16 C17 N4 C21 . . . . 175.4(2) ?
    C20 C21 N4 C17 . . . . 0.2(4) ?
    C2 C3 N8 C5 . . . . 4.0(4) ?
    C1 C3 N8 C5 . . . . -176.0(2) ?
    C3 N8 C5 C6 . . . . 0.5(4) ?
    N2 C6 C5 N8 . . . . -5.0(4) ?
    C7 C6 C5 N8 . . . . 173.9(2) ?
    C5 C6 N2 C2 . . . . 4.6(4) ?
    C7 C6 N2 C2 . . . . -174.3(2) ?
    C6 N2 C2 C3 . . . . -0.3(4) ?
    N8 C3 C2 N2 . . . . -4.3(4) ?
    C1 C3 C2 N2 . . . . 175.7(3) ?
loop_
    _geom_hbond_atom_site_label_D
    _geom_hbond_atom_site_label_H
    _geom_hbond_atom_site_label_A
    _geom_hbond_site_symmetry_A
    _geom_hbond_distance_DH
    _geom_hbond_distance_HA
    _geom_hbond_distance_DA
    _geom_hbond_angle_DHA
    _geom_hbond_publ_flag
    C5 H5a F3 2_666 0.93 2.49 3.398(3) 167 y
    C13 H13a F2 1_555 0.93 2.43 3.015(5) 121 y
    C11 H11a F4 1_665 0.93 2.39 3.132(4) 137 y
data_global
_journal_date_recd_electronic     2010-07-12
_journal_date_accepted     2010-08-31
_journal_name_full     'Acta Crystallographica, Section E'
_journal_year     2010
_journal_volume     66
_journal_issue     10
_journal_page_first     m1232
_journal_page_last     m1233
_journal_paper_category     QM
_journal_coeditor_code     BG2359
_publ_contact_author_name     'Dr. Chong-Qing Wan'
_publ_contact_author_address
;
Department of Chemistry,Capital Normal university,
Beijing 100048,People's Republic China
;
_publ_contact_author_email     wanchqing@yahoo.com.cn
_publ_contact_author_fax     '+86 010 6890-2320'
_publ_contact_author_phone     '+86 010 6890-3033'
_publ_section_title
;
Bis[5-(2-pyridyl)pyrazine-2-carbonitrile]silver(I) tetrafluoridoborate
;
loop_
    _publ_author_name
    _publ_author_address
    'Zi-Jia Wang'
;
Department of Chemistry,
Capital Normal University,
Beijing 100048,
People's Republic of China
;
    'Fan Zhang'
;
Department of Chemistry,
Capital Normal University,
Beijing 100048,
People's Republic of China
;
    'Chong-Qing Wan'
;
Department of Chemistry,
Capital Normal University,
Beijing 100048,
People's Republic of China
;
_publ_section_synopsis     .
