# Supplementary material for: Bis[5-(2-pyrid­yl)pyrazine-2-carbonitrile]­silver(I) tetra­fluorido­borate
Source: Acta Crystallogr Sect E Struct Rep Online. 2010 Sep 8;66(Pt 10):m1232–3. doi: 10.1107/S1600536810035178 (PMC2983161; doi:10.1107/S1600536810035178)
Supplement: Supplementary file 2 [file e-66-m1232-Isup2.hkl]

# 
# h,k,l, Fc-squared, Fo-squared, sigma(Fo-squared) and status flag 
# 
data_I
_shelx_title ' y in P-1' 
_shelx_refln_list_code          4 
_shelx_F_calc_maximum      128.84 
_exptl_crystal_F_000       552.00 
_reflns_d_resolution_high  0.7499 
 
loop_ 
 _symmetry_equiv_pos_as_xyz 
 'x, y, z' 
 '-x, -y, -z' 
 
_cell_length_a     7.8144 
_cell_length_b    11.2492 
_cell_length_c    12.2697 
_cell_angle_alpha 104.168 
_cell_angle_beta   90.789 
_cell_angle_gamma 101.429 
 
_shelx_F_squared_multiplier     1.000 
 
loop_ 
 _refln_index_h 
 _refln_index_k 
 _refln_index_l 
 _refln_F_squared_calc 
 _refln_F_squared_meas 
 _refln_F_squared_sigma 
 _refln_observed_status 
   1   0   0    14022.56    15210.85    444.96 o 
   2   0   0     2145.89     2378.43     35.29 o 
   3   0   0     2406.41     2501.79     37.91 o 
   4   0   0     1945.76     2022.93     45.94 o 
   5   0   0      492.71      483.46     10.93 o 
   6   0   0      474.08      477.85     11.64 o 
   7   0   0      211.47      222.19     17.27 o 
   8   0   0        7.76        8.51      3.26 o 
   9   0   0       77.30       88.88      8.59 o 
  10   0   0       13.40       16.78      5.05 o 
 -10   1   0       21.52       30.91      5.24 o 
  -9   1   0       42.76       40.22      5.43 o 
  -8   1   0       91.95      103.83      6.19 o 
  -7   1   0        7.42        5.07      3.62 o 
  -6   1   0       29.14       35.13      3.52 o 
  -5   1   0       15.21       11.55      2.30 o 
  -4   1   0      180.29      168.63      5.12 o 
  -3   1   0        0.25        1.72      1.60 o 
  -2   1   0      153.04      133.02      2.36 o 
  -1   1   0      230.34      180.90      2.61 o 
   0   1   0        2.43       -0.81      0.81 o 
   1   1   0      194.06      197.86      9.59 o 
   2   1   0        1.97       -0.58      0.58 o 
   3   1   0        0.16        4.18      3.62 o 
   4   1   0      134.17      134.44      5.97 o 
   5   1   0       92.86       89.62      4.41 o 
   6   1   0      109.31      124.35      5.82 o 
   7   1   0       60.60       63.59      5.05 o 
   8   1   0       72.40       89.74      6.07 o 
   9   1   0        1.14       -0.09      3.45 o 
  10   1   0        4.19        1.95      3.58 o 
 -10   2   0        3.01        3.41      4.34 o 
  -9   2   0       30.34       31.97      4.76 o 
  -8   2   0       54.82       66.87      6.33 o 
  -7   2   0      162.54      158.94      6.59 o 
  -6   2   0      155.26      161.27      6.01 o 
  -5   2   0      306.64      293.03      5.12 o 
  -4   2   0        1.62        2.35      0.82 o 
  -3   2   0     7851.27     8122.21    153.37 o 
  -1   2   0    12681.29    13251.94    436.88 o 
   0   2   0     5452.08     5748.96    108.26 o 
   1   2   0     3312.09     3644.89     51.41 o 
   2   2   0     3641.87     3462.13     43.47 o 
   3   2   0     1239.66     1365.30     17.21 o 
   4   2   0     4065.13     3946.14     46.72 o 
   5   2   0      444.65      455.05     10.72 o 
   6   2   0      138.70      146.59     14.02 o 
   7   2   0      547.25      587.76     38.26 o 
   8   2   0      185.98      206.77     10.94 o 
   9   2   0        0.47       -0.39      3.50 o 
 -10   3   0        3.65       -0.36      5.25 o 
  -9   3   0        0.25        1.04      3.13 o 
  -8   3   0        6.27        6.01      3.06 o 
  -7   3   0       36.82       38.75      3.81 o 
  -6   3   0        8.21        8.36      2.29 o 
  -5   3   0       41.44       45.70      2.54 o 
  -4   3   0      632.55      553.20      9.86 o 
  -3   3   0        5.93        7.85      1.05 o 
  -2   3   0      172.54      181.05      3.26 o 
  -1   3   0      710.69      717.87     11.32 o 
   0   3   0       74.23      111.59      2.31 o 
   1   3   0       11.09        1.57      0.95 o 
   2   3   0      179.70      135.95      4.07 o 
   3   3   0       22.45       23.41      1.53 o 
   4   3   0       15.97       13.88      2.46 o 
   5   3   0      152.78      165.91      6.25 o 
   6   3   0        7.04        8.05      2.69 o 
   7   3   0       36.57       34.43      4.48 o 
   8   3   0        0.95       -0.50      3.26 o 
   9   3   0        5.64        1.86      3.81 o 
 -10   4   0        9.82       10.67      5.97 o 
  -9   4   0        8.88        3.44      4.88 o 
  -8   4   0        0.35        0.70      2.60 o 
  -7   4   0       15.71        8.82      2.68 o 
  -6   4   0       33.03       32.58      3.80 o 
  -5   4   0      479.65      519.21      8.34 o 
  -4   4   0     9172.94     9573.42    109.44 o 
  -3   4   0     5696.28     6108.08     70.36 o 
  -2   4   0      233.76      237.13      4.17 o 
  -1   4   0     3373.88     3399.64     39.72 o 
   0   4   0      998.09     1071.66     14.85 o 
   1   4   0     6737.16     7142.73    100.09 o 
   2   4   0     5351.16     5364.11     76.10 o 
   3   4   0     1289.57     1439.68     22.78 o 
   4   4   0     1751.39     1654.56     27.86 o 
   5   4   0     2001.33     2017.69     49.74 o 
   6   4   0     1040.17      999.35     30.03 o 
   7   4   0       77.00       88.45      9.04 o 
   8   4   0       34.93       20.44      6.15 o 
   9   4   0       20.00       21.34      7.24 o 
 -10   5   0        0.54        4.34      5.25 o 
  -9   5   0        9.17        5.97      4.70 o 
  -8   5   0        3.93        3.98      3.98 o 
  -7   5   0      211.79      239.74      9.13 o 
  -6   5   0       70.85       59.80      3.99 o 
  -5   5   0      160.29      159.17      4.09 o 
  -4   5   0     1023.81      988.19     13.49 o 
  -3   5   0     1135.32     1203.02     15.66 o 
  -2   5   0      225.92      207.23      5.56 o 
  -1   5   0       83.50      108.43      2.64 o 
   0   5   0      177.51      187.65      3.75 o 
   1   5   0        4.02        1.63      1.28 o 
   2   5   0       43.14       33.31      2.80 o 
   3   5   0        2.84        1.79      1.99 o 
   4   5   0       19.32       19.16      2.27 o 
   5   5   0        0.02        5.06      3.98 o 
   6   5   0        0.04       -2.89      2.89 o 
   7   5   0        6.23       10.67      5.06 o 
   8   5   0        0.22       -2.17      4.52 o 
 -10   6   0        0.14        0.18      5.25 o 
  -9   6   0        0.33       -0.54      3.98 o 
  -8   6   0       32.89       38.89      6.15 o 
  -7   6   0       45.97       51.19      6.51 o 
  -6   6   0     1283.23     1174.80     30.75 o 
  -5   6   0      718.59      747.82     11.31 o 
  -4   6   0      164.42      172.33     17.30 o 
  -3   6   0     1486.09     1556.98     20.01 o 
  -2   6   0      587.04      534.93      8.10 o 
  -1   6   0     3087.91     3199.96     57.88 o 
   0   6   0     2788.61     2956.21     37.96 o 
   1   6   0     3751.07     3740.52     44.53 o 
   2   6   0     1517.83     1450.60     23.74 o 
   3   6   0     3024.40     3054.62     49.02 o 
   4   6   0     2365.32     2155.20     33.90 o 
   5   6   0      328.39      315.27     14.47 o 
   6   6   0      146.67      139.64     10.13 o 
   7   6   0      110.07      111.24      9.77 o 
   8   6   0        9.21       10.13      5.79 o 
  -9   7   0       18.09       16.10      5.43 o 
  -8   7   0        3.52        3.44      4.16 o 
  -7   7   0       81.10       95.14      7.60 o 
  -6   7   0      131.67      100.81      4.69 o 
  -5   7   0      459.29      445.16     10.02 o 
  -4   7   0       10.34        9.86      2.17 o 
  -3   7   0      494.10      430.54      9.27 o 
  -2   7   0        5.31        7.09      2.95 o 
  -1   7   0        5.15        4.33      1.49 o 
   0   7   0      102.89      111.98      3.27 o 
   1   7   0       28.94       25.15      2.99 o 
   2   7   0        1.52        5.06      2.03 o 
   3   7   0       21.99       26.14      2.87 o 
   4   7   0       12.92       13.02      4.34 o 
   5   7   0       20.70       23.69      5.43 o 
   6   7   0        0.45        2.35      4.34 o 
   7   7   0        9.48        5.43      5.43 o 
  -9   8   0        4.59        5.97      4.88 o 
  -8   8   0      111.83       86.46      8.14 o 
  -7   8   0       97.69       91.16      7.60 o 
  -6   8   0       85.62       86.68      4.61 o 
  -5   8   0      366.73      373.03      9.21 o 
  -4   8   0      107.64      116.63      5.25 o 
  -3   8   0      364.30      370.98     11.49 o 
  -2   8   0     1575.70     1536.08     20.15 o 
  -1   8   0      660.18      687.43     11.49 o 
   0   8   0      438.99      451.08      7.84 o 
   1   8   0     2121.49     2075.52     40.06 o 
   2   8   0     1714.16     1744.25     35.36 o 
   3   8   0      118.18      126.36      5.43 o 
   4   8   0      167.14      174.37     10.85 o 
   5   8   0      311.99      292.66     14.65 o 
   6   8   0       21.29       28.94      6.33 o 
   7   8   0      151.12      170.21     12.66 o 
  -9   9   0        0.01       -2.71      4.52 o 
  -8   9   0       10.56        5.43      4.70 o 
  -7   9   0       36.02       36.72      5.97 o 
  -6   9   0        0.23        0.00      2.43 o 
  -5   9   0       68.78       62.61      4.22 o 
  -4   9   0       11.15       17.30      2.65 o 
  -3   9   0      171.63      164.87     10.13 o 
  -2   9   0       57.85       61.16      3.60 o 
  -1   9   0      201.46      190.46      9.22 o 
   0   9   0       53.74       62.81      4.14 o 
   1   9   0        9.44        8.68      2.43 o 
   2   9   0       32.12       37.92      6.51 o 
   3   9   0        0.15       -3.30      5.34 o 
   4   9   0       10.42        5.61      4.34 o 
   5   9   0        3.13        0.00      4.52 o 
   6   9   0        0.02        8.86      5.61 o 
  -8  10   0        8.87        8.68      5.25 o 
  -7  10   0       33.46       36.18      6.15 o 
  -6  10   0        8.96       11.30      2.88 o 
  -5  10   0       46.04       49.70      4.09 o 
  -4  10   0      199.75      188.43      7.05 o 
  -3  10   0       57.28       60.77      6.33 o 
  -2  10   0      205.14      206.02     10.31 o 
  -1  10   0      587.81      567.05     18.45 o 
   0  10   0      591.50      654.23     20.08 o 
   1  10   0        6.57        3.68      2.42 o 
   2  10   0      239.68      268.27      8.58 o 
   3  10   0      277.44      260.68      8.55 o 
   4  10   0       27.86       19.17      5.97 o 
   5  10   0      308.54      340.59     17.36 o 
  -8  11   0        0.03       -4.70      4.70 o 
  -7  11   0        0.15       -2.17      4.52 o 
  -6  11   0        2.51        4.99      2.68 o 
  -5  11   0       27.15       19.35      5.06 o 
  -4  11   0       42.28       38.89      5.61 o 
  -3  11   0      232.88      240.39     11.58 o 
  -2  11   0       59.13       54.63      6.51 o 
  -1  11   0       28.25       35.27      5.79 o 
   0  11   0       39.36       32.38      5.61 o 
   1  11   0       86.85       91.16      7.42 o 
   2  11   0       22.05       15.74      4.34 o 
   3  11   0        0.04       -1.52      2.60 o 
   4  11   0        1.33        0.00      5.06 o 
   5  11   0        0.10       -2.35      4.88 o 
  -6  12   0       18.88       23.51      5.43 o 
  -5  12   0       18.47       12.30      4.52 o 
  -4  12   0       58.69       57.34      6.87 o 
  -3  12   0      178.68      184.13     10.85 o 
  -2  12   0      179.37      177.08     10.31 o 
  -1  12   0        6.51       19.90      5.06 o 
   0  12   0      150.56      157.91      9.95 o 
   1  12   0      152.28      150.13      9.41 o 
   2  12   0       75.13       79.04      7.42 o 
  -6  13   0       13.93       16.28      5.61 o 
  -5  13   0       28.58       20.62      5.61 o 
  -4  13   0        4.49        6.33      4.34 o 
  -3  13   0        0.05       -3.62      3.62 o 
  -2  13   0       23.91       28.58      5.61 o 
  -1  13   0       46.53       47.57      6.87 o 
   0  13   0        3.35        2.71      4.34 o 
   1  13   0        7.25       11.40      4.88 o 
   2  13   0        2.56        8.32      4.34 o 
  -4  14   0       29.79       26.77      6.51 o 
  -3  14   0        0.53       -0.90      4.52 o 
  -2  14   0       38.77       31.47      6.51 o 
  -1  14   0       64.11       62.76      8.14 o 
   0  14   0       44.29       43.05      7.24 o 
  -1 -14   1        3.72        3.80      5.06 o 
   0 -14   1        6.13        0.00      4.52 o 
   1 -14   1        2.48        5.79      5.06 o 
   2 -14   1        3.11        9.77      5.06 o 
   3 -14   1        2.16        4.34      4.88 o 
   4 -14   1       21.71       18.45      5.97 o 
   5 -14   1        7.12        8.86      5.97 o 
  -2 -13   1       17.11       16.46      5.25 o 
  -1 -13   1       47.25       45.40      6.87 o 
   0 -13   1       63.18       67.47      7.96 o 
   1 -13   1      169.46      175.63     11.21 o 
   2 -13   1       86.05       96.05      9.04 o 
   3 -13   1       85.29       71.63      8.32 o 
   4 -13   1        3.67        1.99      4.52 o 
   5 -13   1        0.41       -2.17      3.98 o 
   6 -13   1        0.05       -3.62      3.62 o 
  -2 -12   1        1.31       -1.81      3.44 o 
  -1 -12   1        0.44        2.71      3.98 o 
   0 -12   1       15.61        7.42      4.16 o 
   1 -12   1       14.76       14.11      4.70 o 
   2 -12   1        8.52       13.38      4.88 o 
   3 -12   1        0.24        0.72      3.98 o 
   4 -12   1        1.37       -3.80      3.80 o 
   5 -12   1        0.56        1.45      3.98 o 
   6 -12   1        8.65       -3.80      3.80 o 
   7 -12   1       17.03       20.98      5.61 o 
  -5 -11   1       15.62       18.27      6.51 o 
  -4 -11   1       45.60       41.60      7.24 o 
  -3 -11   1       65.15       65.32      8.14 o 
  -2 -11   1      134.29      128.24      8.68 o 
  -1 -11   1      572.53      601.78     19.53 o 
   0 -11   1      344.82      336.79     13.75 o 
   1 -11   1      534.86      537.03     18.45 o 
   2 -11   1      259.44      287.60     12.66 o 
   3 -11   1       75.72       67.47      7.24 o 
   4 -11   1       25.20       32.41      4.61 o 
   5 -11   1        1.12       -1.22      2.49 o 
   6 -11   1        1.11       -0.54      2.55 o 
   7 -11   1       12.60       12.84      4.88 o 
   8 -11   1        7.53       11.21      5.06 o 
  -6 -10   1       11.06       18.09      6.33 o 
  -5 -10   1        2.33       -2.71      4.52 o 
  -4 -10   1        9.66        9.95      5.06 o 
  -3 -10   1        0.15       -2.26      2.26 o 
  -2 -10   1       69.86       73.69      4.73 o 
  -1 -10   1       16.88       16.16      2.88 o 
   0 -10   1        7.09       10.49      3.98 o 
   1 -10   1        9.94        5.25      3.07 o 
   2 -10   1       33.70       31.95      3.26 o 
   3 -10   1        4.84        5.04      2.26 o 
   4 -10   1      139.73      140.77      5.81 o 
   5 -10   1       21.65       20.59      5.61 o 
   6 -10   1       32.29       26.46      3.45 o 
   7 -10   1        3.30       -0.90      3.44 o 
   8 -10   1        0.76        7.42      5.25 o 
  -6  -9   1       28.42       24.42      6.51 o 
  -5  -9   1       38.28       34.19      6.51 o 
  -4  -9   1      173.00      170.21     10.85 o 
  -3  -9   1      394.60      393.68     10.76 o 
  -2  -9   1      397.01      360.29      9.57 o 
  -1  -9   1     1180.28     1194.66     21.54 o 
   0  -9   1     1340.37     1341.97     21.20 o 
   1  -9   1      373.70      358.62      8.68 o 
   2  -9   1      151.30      157.66      5.56 o 
   3  -9   1       86.26       85.14      4.25 o 
   4  -9   1       42.14       51.50      3.76 o 
   5  -9   1       84.23       78.08      9.68 o 
   6  -9   1       67.54       77.56      5.61 o 
   7  -9   1       43.39       45.58      6.15 o 
   8  -9   1       25.78       20.98      5.61 o 
   9  -9   1        0.05       -1.81      4.70 o 
  -7  -8   1        0.47       -4.88      4.88 o 
  -6  -8   1        6.22        4.88      4.52 o 
  -5  -8   1       11.10        4.88      4.16 o 
  -4  -8   1       59.31       73.26      7.42 o 
  -3  -8   1        2.35       -0.24      3.71 o 
  -2  -8   1       44.03       44.91      2.79 o 
  -1  -8   1       17.00       11.89      1.80 o 
   0  -8   1       29.52       34.46      2.54 o 
   1  -8   1       91.23       86.44      3.05 o 
   2  -8   1      211.40      221.42      6.33 o 
   3  -8   1        7.33        9.20      2.71 o 
   4  -8   1      151.92      144.32      5.50 o 
   5  -8   1       17.35       15.65      2.75 o 
   6  -8   1        0.44       -0.85      1.98 o 
   7  -8   1        0.46       -2.53      3.07 o 
   8  -8   1       40.00       43.95      6.33 o 
   9  -8   1        0.39       -3.98      4.34 o 
  -7  -7   1       22.54       20.98      6.15 o 
  -6  -7   1       26.50       29.48      6.15 o 
  -5  -7   1       44.01       36.36      5.79 o 
  -4  -7   1      192.26      192.27     10.49 o 
  -3  -7   1      853.35      814.81     15.71 o 
  -2  -7   1     1944.63     1952.39     31.19 o 
  -1  -7   1      347.04      349.88      6.61 o 
   0  -7   1     1016.88      906.95     12.87 o 
   1  -7   1       41.43       25.91      3.12 o 
   2  -7   1       89.15       99.76      2.86 o 
   3  -7   1     1176.50     1085.82     23.88 o 
   4  -7   1      487.68      514.99     10.81 o 
   5  -7   1      404.76      399.84      9.38 o 
   6  -7   1      402.10      359.52      9.01 o 
   7  -7   1       50.65       56.07      6.33 o 
   8  -7   1        7.18       -2.35      3.80 o 
   9  -7   1        8.41        2.71      4.34 o 
  -8  -6   1        8.13        5.06      5.97 o 
  -7  -6   1       22.87       20.08      5.79 o 
  -6  -6   1       12.67       10.49      5.06 o 
  -5  -6   1       32.30       28.22      5.61 o 
  -4  -6   1      316.65      290.08      7.59 o 
  -3  -6   1      115.35      105.29      4.52 o 
  -2  -6   1        7.29        7.87      1.82 o 
  -1  -6   1        4.89        2.71      1.30 o 
   0  -6   1        1.59        2.62      1.15 o 
   1  -6   1      440.99      421.13     12.21 o 
   2  -6   1       51.61       44.68      3.44 o 
   3  -6   1       52.46       55.18      2.23 o 
   4  -6   1       54.83       49.12      2.40 o 
   5  -6   1        6.43       10.28      2.16 o 
   6  -6   1      119.48      130.73      5.34 o 
   7  -6   1        8.90       14.65      4.52 o 
   8  -6   1        7.06        9.22      4.34 o 
   9  -6   1        0.45        1.09      3.98 o 
  10  -6   1        3.51        1.81      4.88 o 
  -8  -5   1        3.22       -4.16      4.16 o 
  -7  -5   1        7.22        8.86      4.88 o 
  -6  -5   1       28.42       34.19      6.15 o 
  -5  -5   1      415.55      403.36     16.10 o 
  -4  -5   1     1577.11     1577.63     25.40 o 
  -3  -5   1     1576.78     1574.08     27.49 o 
  -2  -5   1     1117.86     1094.85     27.31 o 
  -1  -5   1        8.34       32.02      3.26 o 
   0  -5   1     1115.58      980.42     15.92 o 
   1  -5   1     4411.32     4806.65     69.44 o 
   2  -5   1     1122.13     1236.42     32.02 o 
   3  -5   1     2466.84     2410.18     33.98 o 
   4  -5   1     3776.17     3743.94     44.41 o 
   5  -5   1      723.17      674.06     14.51 o 
   6  -5   1       10.13       12.74      3.07 o 
   7  -5   1       15.02       14.83      4.52 o 
   8  -5   1       35.81       43.05      6.69 o 
   9  -5   1        0.03        0.18      4.34 o 
  10  -5   1        7.83        3.62      5.25 o 
  -9  -4   1        8.12        5.97      5.43 o 
  -8  -4   1        4.45        4.16      4.70 o 
  -7  -4   1       59.81       51.55      7.05 o 
  -6  -4   1      150.61      165.50     10.31 o 
  -5  -4   1      183.14      172.56     10.13 o 
  -4  -4   1      454.71      434.42     18.09 o 
  -3  -4   1      340.50      314.18     11.58 o 
  -2  -4   1       48.49       51.19      4.16 o 
  -1  -4   1       50.43       26.23      2.89 o 
   0  -4   1      870.57      895.10     14.32 o 
   1  -4   1      136.51      113.20      2.69 o 
   2  -4   1      218.61      171.29      5.97 o 
   3  -4   1       54.21       42.33      3.62 o 
   4  -4   1      115.49      147.65      4.16 o 
   5  -4   1      169.91      152.62      3.84 o 
   6  -4   1       44.23       54.46      6.69 o 
   7  -4   1       25.84       19.31      2.95 o 
   8  -4   1       44.81       49.60      4.47 o 
   9  -4   1       13.44       12.30      5.25 o 
  10  -4   1        1.62        3.07      5.61 o 
  -9  -3   1        0.13        0.00      4.70 o 
  -8  -3   1       10.56        9.23      3.71 o 
  -7  -3   1      264.11      274.01     15.37 o 
  -6  -3   1     1262.47     1315.60     24.92 o 
  -5  -3   1     1328.22     1363.09     35.45 o 
  -4  -3   1      582.29      582.75      8.90 o 
  -3  -3   1     1669.64     1465.65     34.91 o 
  -2  -3   1      133.31      159.35      6.51 o 
  -1  -3   1     8990.01     9751.65    199.15 o 
   0  -3   1       52.87       36.46      1.53 o 
   1  -3   1     8007.06     9424.80    189.38 o 
   2  -3   1     8311.88     8265.31    273.13 o 
   3  -3   1     1424.81     1412.56     21.99 o 
   4  -3   1      575.02      547.22      8.11 o 
   5  -3   1      393.00      375.33      6.40 o 
   6  -3   1      146.04      118.54      5.15 o 
   7  -3   1       14.67       19.09      7.61 o 
   8  -3   1      112.78      124.38      6.36 o 
   9  -3   1        8.59        8.15      3.37 o 
  10  -3   1        0.07       -5.06      5.06 o 
  -9  -2   1        1.44        4.43      3.55 o 
  -8  -2   1        7.23        6.07      3.39 o 
  -7  -2   1      112.27      121.72      6.58 o 
  -6  -2   1      140.93      155.67     10.85 o 
  -5  -2   1       52.54       57.26      3.94 o 
  -4  -2   1      139.00      104.34      7.30 o 
  -3  -2   1      425.68      403.14      8.54 o 
  -2  -2   1      312.54      377.49     11.03 o 
  -1  -2   1        0.56        7.42      1.27 o 
   0  -2   1      483.78      600.68      9.53 o 
   1  -2   1       58.96       29.84      1.81 o 
   2  -2   1     1527.80     1558.00     23.41 o 
   3  -2   1      432.81      452.10      8.57 o 
   4  -2   1       23.61       14.41      1.26 o 
   5  -2   1      592.41      623.31      9.13 o 
   6  -2   1       66.46       66.36      4.35 o 
   7  -2   1       47.47       58.44      4.73 o 
   8  -2   1        0.15       -2.43      2.43 o 
   9  -2   1        1.57       -2.88      2.88 o 
  10  -2   1        3.22        5.34      4.16 o 
 -10  -1   1        5.71        4.05      4.47 o 
  -9  -1   1       69.63       82.32      9.86 o 
  -8  -1   1      356.11      383.52     12.02 o 
  -7  -1   1      369.75      395.36     11.51 o 
  -6  -1   1      714.25      706.07     18.27 o 
  -5  -1   1      353.05      332.96     18.63 o 
  -4  -1   1        1.66        1.20      1.72 o 
  -3  -1   1     7277.89     7135.17    103.25 o 
  -2  -1   1      161.43      162.00      5.70 o 
  -1  -1   1    10300.83    10574.28    217.05 o 
   0  -1   1      940.58     1065.73     23.69 o 
   1  -1   1     7866.24     8445.47    245.81 o 
   2  -1   1      408.58      377.25      6.91 o 
   3  -1   1     1216.95     1270.33     20.40 o 
   4  -1   1      702.01      598.71     11.64 o 
   5  -1   1      517.85      449.72     11.49 o 
   6  -1   1      450.09      472.30     11.51 o 
   7  -1   1       98.61      117.64      6.01 o 
   8  -1   1       50.99       48.93      4.99 o 
   9  -1   1        1.99        5.89      3.47 o 
  10  -1   1        1.00        3.24      4.30 o 
 -10   0   1        0.16       -3.90      3.90 o 
  -9   0   1        4.60        5.69      3.55 o 
  -8   0   1        5.78        5.74      3.06 o 
  -7   0   1       91.50      106.71      5.82 o 
  -6   0   1       79.56       77.69      4.67 o 
  -5   0   1       85.14       89.27      4.27 o 
  -4   0   1      436.30      455.44      9.78 o 
  -3   0   1      617.74      609.48     11.19 o 
  -2   0   1     1573.53     1520.22     23.97 o 
  -1   0   1      270.17      309.64      5.43 o 
   1   0   1      616.72      543.09     16.46 o 
   2   0   1       11.27        1.84      2.98 o 
   3   0   1      205.89      214.30      5.35 o 
   4   0   1       66.50       60.89      3.32 o 
   5   0   1       50.18       53.10      3.71 o 
   6   0   1        0.45       -0.16      2.03 o 
   7   0   1       14.80       25.02      3.98 o 
   8   0   1        7.68        8.95      3.30 o 
   9   0   1       15.88       16.94      4.20 o 
  10   0   1       10.94        7.27      4.60 o 
 -10   1   1       44.76       51.22      6.41 o 
  -9   1   1       78.01       97.69      6.83 o 
  -8   1   1      118.35      112.44      6.39 o 
  -7   1   1        0.18       -1.63      2.16 o 
  -6   1   1      126.83      121.78      4.48 o 
  -5   1   1     1032.52     1030.79     18.80 o 
  -4   1   1      130.37      108.25      3.31 o 
  -3   1   1     2633.26     2752.72     36.12 o 
  -2   1   1     7307.39     7121.93     81.24 o 
  -1   1   1     8047.94     8298.54     95.45 o 
   0   1   1      689.10      854.74     28.40 o 
   1   1   1    13535.17    13649.11    293.12 o 
   2   1   1     2019.19     2085.10     24.71 o 
   3   1   1     2908.06     2871.76     34.00 o 
   4   1   1     1050.61     1078.56     18.91 o 
   5   1   1     1413.04     1406.50     35.63 o 
   6   1   1      346.45      327.18      9.40 o 
   7   1   1       50.21       49.59      4.48 o 
   8   1   1        0.53       -1.96      2.73 o 
   9   1   1       21.01       14.76      4.14 o 
 -10   2   1        9.64       12.05      4.45 o 
  -9   2   1       27.41       32.26      6.60 o 
  -8   2   1       12.93       12.41      3.21 o 
  -7   2   1       39.87       52.20      4.33 o 
  -6   2   1      223.47      208.09      6.89 o 
  -5   2   1      242.16      224.45      7.55 o 
  -4   2   1       77.37       76.78      3.26 o 
  -3   2   1     1703.17     1709.18     28.58 o 
  -2   2   1     3648.64     3567.78     41.32 o 
  -1   2   1        4.13        4.52      0.59 o 
   0   2   1     1458.95     1403.60     17.05 o 
   1   2   1      655.05      748.66      9.53 o 
   2   2   1      275.33      261.29      4.23 o 
   3   2   1        2.99        1.33      0.67 o 
   4   2   1       38.89       38.56      3.79 o 
   5   2   1        3.49        4.54      2.00 o 
   6   2   1       29.30       35.01      3.77 o 
   7   2   1      111.36      120.80     17.18 o 
   8   2   1       82.76       85.40      6.33 o 
   9   2   1        5.71        6.42      4.43 o 
 -10   3   1       10.15       10.11      4.14 o 
  -9   3   1        0.02        0.82      2.93 o 
  -8   3   1       24.62       19.31      3.52 o 
  -7   3   1       78.43       89.37      5.04 o 
  -6   3   1      131.20      150.06      5.79 o 
  -5   3   1      945.98      995.39     13.69 o 
  -4   3   1     4389.47     4419.17     65.39 o 
  -3   3   1      769.31      906.19     12.83 o 
  -2   3   1    11290.14    11466.89    130.01 o 
  -1   3   1    10242.75    11216.20    199.66 o 
   0   3   1     4977.26     5268.34     60.71 o 
   1   3   1     3624.15     3877.19     55.02 o 
   2   3   1     3801.51     4032.08     57.49 o 
   3   3   1     3831.88     3743.64     48.82 o 
   4   3   1      467.71      458.73      7.62 o 
   5   3   1      587.73      606.25     13.38 o 
   6   3   1        2.60        1.36      2.98 o 
   7   3   1      158.07      169.95     18.81 o 
   8   3   1       45.56       60.45      5.69 o 
   9   3   1       53.16       61.07      6.46 o 
 -10   4   1        6.14       11.40      5.79 o 
  -9   4   1        2.24       -0.54      4.52 o 
  -8   4   1       24.32       33.77      4.03 o 
  -7   4   1        0.60       -0.37      2.29 o 
  -6   4   1       57.35       58.35      3.68 o 
  -5   4   1      330.32      336.90     12.77 o 
  -4   4   1      183.37      189.46      6.69 o 
  -3   4   1       21.09       16.93      1.43 o 
  -2   4   1     1165.47     1240.68     15.75 o 
  -1   4   1      446.60      472.44      6.84 o 
   0   4   1      294.19      285.22      4.55 o 
   1   4   1      608.26      740.88     12.72 o 
   2   4   1      506.84      475.55      9.21 o 
   3   4   1       12.99       20.78      5.88 o 
   4   4   1       16.40       15.92      1.86 o 
   5   4   1        7.17        8.07      2.34 o 
   6   4   1      248.38      285.90     17.55 o 
   7   4   1        1.53       -0.99      2.56 o 
   8   4   1        5.70        5.25      4.34 o 
   9   4   1        3.74        3.80      5.61 o 
 -10   5   1        0.35        8.86      5.79 o 
  -9   5   1        6.61        7.05      5.25 o 
  -8   5   1       25.25       37.98      6.15 o 
  -7   5   1      105.87      107.07      5.25 o 
  -6   5   1      445.40      443.52      7.91 o 
  -5   5   1      269.91      283.64      5.75 o 
  -4   5   1     1996.73     2092.56     31.97 o 
  -3   5   1     1358.62     1345.02     17.43 o 
  -2   5   1     3203.90     3354.18     39.81 o 
  -1   5   1     1463.22     1509.38     18.92 o 
   0   5   1     4465.96     4587.17     53.50 o 
   1   5   1     1637.70     1668.70     35.71 o 
   2   5   1     2418.39     2438.83     36.77 o 
   3   5   1     1841.66     1780.15     28.02 o 
   4   5   1       10.54       11.04      2.62 o 
   5   5   1      320.66      298.27     13.75 o 
   6   5   1      261.43      291.39     14.47 o 
   7   5   1      213.15      202.40     12.66 o 
   8   5   1       26.10       18.27      6.15 o 
 -10   6   1        0.24       -0.54      5.25 o 
  -9   6   1        0.09       -2.53      4.16 o 
  -8   6   1        7.20       12.66      5.06 o 
  -7   6   1        6.53        2.89      3.80 o 
  -6   6   1      164.45      167.06      5.18 o 
  -5   6   1        0.37        0.50      1.52 o 
  -4   6   1      397.86      411.85      7.34 o 
  -3   6   1      161.61      156.21      7.53 o 
  -2   6   1      680.49      697.02     11.32 o 
  -1   6   1     1184.12     1252.19     16.33 o 
   0   6   1      311.47      309.56      8.51 o 
   1   6   1      467.95      544.52      8.39 o 
   2   6   1      307.97      283.41      7.25 o 
   3   6   1       18.39       18.08      2.98 o 
   4   6   1      169.27      142.71      8.86 o 
   5   6   1       95.76       80.85      7.78 o 
   6   6   1        2.49        2.35      4.16 o 
   7   6   1        0.02       -1.27      3.98 o 
   8   6   1        1.54        1.27      4.88 o 
  -9   7   1        7.88        2.17      4.70 o 
  -8   7   1       59.89       62.95      7.42 o 
  -7   7   1        7.66       13.38      4.52 o 
  -6   7   1       44.05       36.68      3.34 o 
  -5   7   1      173.19      176.79      5.81 o 
  -4   7   1      250.15      258.13     11.42 o 
  -3   7   1      343.07      307.59      6.72 o 
  -2   7   1      862.16      935.03     13.17 o 
  -1   7   1     1814.99     1858.05     23.57 o 
   0   7   1     2959.34     3047.71     36.98 o 
   1   7   1     1932.08     1950.45     31.38 o 
   2   7   1      167.93      158.19      5.56 o 
   3   7   1       91.35       94.66      6.15 o 
   4   7   1      750.53      717.54     23.51 o 
   5   7   1      523.59      493.98     19.35 o 
   6   7   1      163.56      164.96     11.58 o 
   7   7   1       68.71       90.08     10.13 o 
  -9   8   1       14.01       13.75      5.97 o 
  -8   8   1       32.03       36.36      6.51 o 
  -7   8   1        0.73        3.44      3.98 o 
  -6   8   1      171.36      196.09      6.72 o 
  -5   8   1       99.38       93.11      4.53 o 
  -4   8   1      469.82      462.25     10.30 o 
  -3   8   1      119.70      128.57      4.76 o 
  -2   8   1      495.56      468.08      9.12 o 
  -1   8   1      448.38      482.05      8.11 o 
   0   8   1      269.65      257.02      9.22 o 
   1   8   1       39.94       51.43      3.81 o 
   2   8   1        1.12        0.67      1.98 o 
   3   8   1      135.50      126.21      5.47 o 
   4   8   1       13.11       15.56      5.06 o 
   5   8   1       22.54       13.38      5.25 o 
   6   8   1        3.63        5.79      5.06 o 
   7   8   1        0.03        2.17      5.06 o 
  -9   9   1        0.84        3.98      5.43 o 
  -8   9   1        2.85        2.35      4.70 o 
  -7   9   1       14.43       11.58      4.88 o 
  -6   9   1        3.56        4.20      2.65 o 
  -5   9   1       24.45       16.86      4.34 o 
  -4   9   1      204.42      223.49      8.05 o 
  -3   9   1      634.67      618.53     12.56 o 
  -2   9   1      739.43      714.47     20.62 o 
  -1   9   1     1835.99     1943.92     31.69 o 
   0   9   1      217.85      190.94      6.71 o 
   1   9   1       19.28       15.96      2.78 o 
   2   9   1      641.82      614.55     22.43 o 
   3   9   1      762.09      723.99     15.25 o 
   4   9   1      305.29      315.63     15.37 o 
   5   9   1      175.08      175.09     12.12 o 
   6   9   1       39.97       38.89      7.78 o 
  -8  10   1       18.54       12.66      5.61 o 
  -7  10   1       40.50       40.88      6.33 o 
  -6  10   1       39.55       39.09      3.94 o 
  -5  10   1       39.12       42.24      3.84 o 
  -4  10   1      151.29      141.45      8.50 o 
  -3  10   1       37.64       42.69      5.43 o 
  -2  10   1      182.87      192.63      9.95 o 
  -1  10   1       30.30       22.25      4.34 o 
   0  10   1        5.93        4.20      2.34 o 
   1  10   1        8.89        7.31      2.65 o 
   2  10   1       54.29       55.04      4.60 o 
   3  10   1       57.77       57.10      4.60 o 
   4  10   1       11.32       10.85      5.25 o 
   5  10   1        3.46       -1.63      5.06 o 
  -6  11   1       29.68       28.04      5.06 o 
  -5  11   1       50.20       39.61      5.61 o 
  -4  11   1      161.45      182.14     10.13 o 
  -3  11   1      479.82      488.73     17.18 o 
  -2  11   1       14.69        7.96      3.98 o 
  -1  11   1       21.33       16.82      4.34 o 
   0  11   1      162.31      161.89      9.41 o 
   1  11   1      308.65      340.41     13.75 o 
   2  11   1       96.40       87.66      5.47 o 
   3  11   1      248.28      256.81      8.95 o 
   4  11   1       63.35       67.83      8.86 o 
  -7  12   1        6.22        7.24      4.16 o 
  -6  12   1        7.29        5.97      4.16 o 
  -5  12   1       25.25       33.28      5.79 o 
  -4  12   1       74.09       77.60      7.60 o 
  -3  12   1       34.02       36.54      5.61 o 
  -2  12   1        7.23        7.60      3.98 o 
  -1  12   1        5.51        7.42      3.80 o 
   0  12   1       91.36      105.27      8.32 o 
   1  12   1       41.59       32.38      5.43 o 
   2  12   1       32.94       33.82      5.43 o 
  -6  13   1       23.58       15.56      5.43 o 
  -5  13   1       60.26       69.46      7.78 o 
  -4  13   1        1.60        0.90      3.98 o 
  -3  13   1       13.57       12.30      4.70 o 
  -2  13   1        9.04        8.32      4.52 o 
  -1  13   1       24.20       18.09      4.88 o 
   0  13   1       14.01       19.35      5.43 o 
   1  13   1      162.57      170.57     10.49 o 
   2  13   1       32.87       34.00      6.33 o 
  -4  14   1        5.96        4.16      4.88 o 
  -3  14   1        7.07        0.36      4.70 o 
  -2  14   1       40.41       47.93      7.42 o 
  -1  14   1       34.69       37.98      6.87 o 
  -1 -14   2        0.89       -4.34      4.34 o 
   0 -14   2       56.90       72.71      8.68 o 
   1 -14   2       34.35       51.73      7.42 o 
   2 -14   2       30.66       21.34      6.15 o 
   3 -14   2       57.00       47.39      7.60 o 
   4 -14   2       79.01       87.00      9.59 o 
   5 -14   2       20.33       22.25      6.15 o 
  -2 -13   2        9.67        1.09      3.80 o 
  -1 -13   2        2.13       -1.63      3.80 o 
   0 -13   2        0.04       -2.53      3.62 o 
   1 -13   2       23.42       19.53      5.25 o 
   2 -13   2        0.02       -0.18      3.44 o 
   3 -13   2       38.89       32.38      6.51 o 
   4 -13   2       52.91       60.41      7.60 o 
   5 -13   2       13.22        5.06      4.52 o 
   6 -13   2        3.52       -1.45      4.16 o 
  -3 -12   2        1.31       -3.98      3.98 o 
  -2 -12   2       94.53       87.73      7.78 o 
  -1 -12   2       53.20       73.26      7.42 o 
   0 -12   2       55.75       61.50      7.24 o 
   1 -12   2      197.75      199.51     11.21 o 
   2 -12   2      219.16      212.17     11.76 o 
   3 -12   2       97.74      109.25      8.32 o 
   4 -12   2       52.70       54.63      6.87 o 
   5 -12   2        2.68        2.61      2.81 o 
   6 -12   2        4.43        3.37      3.13 o 
   7 -12   2       13.41        7.60      4.52 o 
  -5 -11   2        1.18       -2.17      5.06 o 
  -4 -11   2        3.78       -0.18      4.70 o 
  -3 -11   2       33.62       40.15      5.97 o 
  -2 -11   2        0.56        5.61      3.98 o 
  -1 -11   2        2.83       -0.72      3.44 o 
   0 -11   2       76.98       83.93      7.05 o 
   1 -11   2       27.72       32.92      5.61 o 
   2 -11   2        8.74        7.08      2.60 o 
   3 -11   2        1.25        1.19      2.30 o 
   4 -11   2        0.08       -0.02      2.26 o 
   5 -11   2       21.03       18.00      3.20 o 
   6 -11   2        0.02        0.00      2.62 o 
   7 -11   2        0.56       -3.44      3.44 o 
   8 -11   2        5.24        7.78      4.70 o 
  -6 -10   2        0.06       -3.07      5.43 o 
  -5 -10   2        2.37        3.07      4.52 o 
  -4 -10   2       52.29       58.42      7.24 o 
  -3 -10   2      144.25      147.93      6.46 o 
  -2 -10   2       65.06       80.17      4.86 o 
  -1 -10   2      363.18      320.88     13.02 o 
   0 -10   2      599.45      611.23     12.85 o 
   1 -10   2      489.55      494.59     21.71 o 
   2 -10   2      411.76      398.59     18.36 o 
   3 -10   2       23.97       31.45      4.43 o 
   4 -10   2       41.04       34.78      7.05 o 
   5 -10   2      151.38      160.63      6.78 o 
   6 -10   2       64.93       70.50      4.86 o 
   7 -10   2        7.03       12.12      4.34 o 
   8 -10   2       14.29       21.89      5.43 o 
  -6  -9   2        0.22        3.44      4.88 o 
  -5  -9   2       35.10       35.45      6.51 o 
  -4  -9   2       23.15       33.46      5.97 o 
  -3  -9   2       75.40       79.01      4.81 o 
  -2  -9   2      131.64      116.24      4.20 o 
  -1  -9   2       86.54       90.84      4.13 o 
   0  -9   2      138.23      146.41      4.25 o 
   1  -9   2      325.28      322.53     17.82 o 
   2  -9   2       37.83       35.01      9.22 o 
   3  -9   2       48.25       45.61      7.33 o 
   4  -9   2       58.27       63.75      4.07 o 
   5  -9   2       34.64       37.14      3.52 o 
   6  -9   2       22.50       20.18      3.32 o 
   7  -9   2       43.50       50.28      6.33 o 
   8  -9   2        0.62        1.81      4.16 o 
   9  -9   2        9.12        9.04      5.61 o 
  -7  -8   2       17.17       17.00      6.69 o 
  -6  -8   2       40.12       35.99      6.87 o 
  -5  -8   2      164.63      163.51     10.85 o 
  -4  -8   2       13.41        5.79      4.16 o 
  -3  -8   2      768.26      758.94     15.37 o 
  -2  -8   2      896.04      861.91     16.53 o 
  -1  -8   2     1379.63     1282.35     21.86 o 
   0  -8   2     1790.83     1847.23     29.29 o 
   1  -8   2      398.36      366.28      7.65 o 
   2  -8   2      485.40      440.44     13.02 o 
   3  -8   2      502.85      478.53     10.48 o 
   4  -8   2      528.60      488.38     10.86 o 
   5  -8   2      148.99      148.89      5.69 o 
   6  -8   2       92.07       90.17      4.66 o 
   7  -8   2       51.36       61.32      6.87 o 
   8  -8   2        6.50        5.79      4.34 o 
   9  -8   2       25.85       21.34      5.79 o 
  -8  -7   2        0.02        2.53      5.43 o 
  -7  -7   2       21.39       26.23      6.69 o 
  -6  -7   2       43.75       47.21      7.05 o 
  -5  -7   2       18.11       20.26      5.06 o 
  -4  -7   2       94.04       95.49      4.65 o 
  -3  -7   2      420.78      434.46     13.29 o 
  -2  -7   2      322.21      317.44     11.76 o 
  -1  -7   2     1209.48     1191.39     20.20 o 
   0  -7   2        8.60       13.50      1.81 o 
   1  -7   2      189.90      148.90      4.08 o 
   2  -7   2        2.22       11.76      2.71 o 
   3  -7   2       10.87       16.10      3.07 o 
   4  -7   2        1.52        1.89      1.72 o 
   5  -7   2      179.61      175.30      7.78 o 
   6  -7   2        1.59        0.89      2.26 o 
   7  -7   2       95.43      103.64      7.78 o 
   8  -7   2        0.69       -0.72      3.80 o 
   9  -7   2        1.64        4.88      4.52 o 
  -8  -6   2        6.05        4.88      5.25 o 
  -7  -6   2       32.74       30.57      6.69 o 
  -6  -6   2       11.70        3.44      4.16 o 
  -5  -6   2      368.76      353.25     15.01 o 
  -4  -6   2      215.18      193.95      6.21 o 
  -3  -6   2      791.64      790.43     22.61 o 
  -2  -6   2     3375.09     3312.23     72.53 o 
  -1  -6   2     1040.81      904.93     22.61 o 
   0  -6   2      185.31      172.43      4.88 o 
   1  -6   2     1832.91     1872.75     28.39 o 
   2  -6   2     3043.89     2867.27     60.41 o 
   3  -6   2      442.15      427.96     12.66 o 
   4  -6   2      475.09      448.94     13.75 o 
   5  -6   2      391.28      354.54      8.47 o 
   6  -6   2       21.70       29.51      2.91 o 
   7  -6   2       83.27       90.26      7.24 o 
   8  -6   2       45.03       40.15      5.97 o 
   9  -6   2       23.42       15.01      5.79 o 
  10  -6   2        4.30        0.72      4.70 o 
  -8  -5   2        8.98        8.68      5.43 o 
  -7  -5   2        0.50       -1.63      4.16 o 
  -6  -5   2       55.33       68.55      7.78 o 
  -5  -5   2      175.99      184.13     10.31 o 
  -4  -5   2      225.65      215.06     10.49 o 
  -3  -5   2     1095.11     1082.91     28.22 o 
  -2  -5   2      271.54      218.32      8.50 o 
  -1  -5   2       22.87        7.96      1.99 o 
   0  -5   2        8.26        8.68      1.81 o 
   1  -5   2     1863.95     1549.64     23.52 o 
   2  -5   2        1.92        0.00      1.45 o 
   3  -5   2       27.23       18.27      2.71 o 
   4  -5   2       16.11       18.67      1.81 o 
   5  -5   2        1.96        2.27      1.55 o 
   6  -5   2        3.43        4.16      2.35 o 
   7  -5   2       16.49        7.78      3.98 o 
   8  -5   2        1.13        3.80      3.98 o 
   9  -5   2        0.00       -3.62      4.16 o 
  10  -5   2        0.08        0.72      5.06 o 
  -9  -4   2        7.27        9.45      7.33 o 
  -8  -4   2        0.06       -3.98      3.98 o 
  -7  -4   2        2.91        8.86      4.16 o 
  -6  -4   2       15.55       12.12      4.88 o 
  -5  -4   2       47.22       44.68      5.97 o 
  -4  -4   2     1960.94     1862.32     44.86 o 
  -3  -4   2       73.17       85.92      5.79 o 
  -2  -4   2      439.53      304.24     10.13 o 
  -1  -4   2     1706.72     1602.76     35.63 o 
   0  -4   2     4568.82     4932.64     71.23 o 
   1  -4   2     1987.29     1905.18     40.52 o 
   2  -4   2     3767.61     3845.28     78.86 o 
   3  -4   2     2514.04     2412.41     36.06 o 
   4  -4   2       24.53       14.88      1.74 o 
   5  -4   2      499.75      450.53      7.45 o 
   6  -4   2      651.90      689.19     19.53 o 
   7  -4   2      187.22      199.43      5.71 o 
   8  -4   2       41.95       39.97      6.33 o 
   9  -4   2       45.25       63.67      8.32 o 
  10  -4   2        0.28        2.17      5.25 o 
  -9  -3   2        1.06       -0.36      5.97 o 
  -8  -3   2       15.48       13.57      5.06 o 
  -7  -3   2       63.88       74.88      7.96 o 
  -6  -3   2      285.26      265.17     12.66 o 
  -5  -3   2      827.31      889.19     25.87 o 
  -4  -3   2      114.22      110.52      6.69 o 
  -3  -3   2       75.32       67.83      5.06 o 
  -2  -3   2     1386.50     1210.25     28.40 o 
  -1  -3   2     1891.27     2026.01     43.59 o 
   0  -3   2      554.61      513.53      8.69 o 
   1  -3   2     2714.49     2702.31     55.71 o 
   2  -3   2     1283.59     1358.31     20.72 o 
   3  -3   2      138.66      103.55      3.21 o 
   4  -3   2        2.22        2.66      1.21 o 
   5  -3   2     1433.29     1501.70     19.47 o 
   6  -3   2        0.74        3.65      2.39 o 
   7  -3   2        7.22        5.53      2.60 o 
   8  -3   2        1.02        1.74      3.35 o 
   9  -3   2        7.33        3.90      3.52 o 
  10  -3   2       12.76        5.79      6.15 o 
  -9  -2   2        1.51        4.81      3.83 o 
  -8  -2   2       63.16       73.33      4.94 o 
  -7  -2   2        9.26       11.76      3.20 o 
  -6  -2   2      152.21      157.30      6.65 o 
  -5  -2   2       10.10       17.26      2.81 o 
  -4  -2   2      364.11      286.83     12.39 o 
  -3  -2   2       31.59       28.12      2.34 o 
  -2  -2   2     6680.83     6543.61    135.30 o 
  -1  -2   2     2636.75     2884.63     60.41 o 
   0  -2   2    15907.88    16375.21    337.88 o 
   1  -2   2     2668.35     2532.48     37.27 o 
   2  -2   2      173.72      175.21      5.88 o 
   3  -2   2     2658.49     2619.43     39.33 o 
   4  -2   2     3330.14     3646.07     54.61 o 
   5  -2   2     1032.38     1040.14     13.98 o 
   6  -2   2      792.21      793.10     16.11 o 
   7  -2   2      360.71      369.08     10.42 o 
   8  -2   2        6.35        4.36      3.13 o 
   9  -2   2       23.84       18.51      6.60 o 
  10  -2   2        0.10        2.75      4.14 o 
 -10  -1   2        4.37        5.25      4.86 o 
  -9  -1   2       37.16       42.98      5.43 o 
  -8  -1   2      133.03      158.25      7.87 o 
  -7  -1   2      122.49      114.78      5.08 o 
  -6  -1   2      138.35      140.32      6.19 o 
  -5  -1   2      444.75      463.90     10.93 o 
  -4  -1   2      463.79      492.42     10.55 o 
  -3  -1   2     1300.81     1241.51     20.46 o 
  -2  -1   2     1507.02     1475.24     32.02 o 
  -1  -1   2     5526.67     6091.96    124.99 o 
   0  -1   2      888.14      813.23     17.91 o 
   1  -1   2      758.01      664.41     10.49 o 
   2  -1   2      582.60      513.23      9.02 o 
   3  -1   2     3461.34     3527.40    117.75 o 
   4  -1   2       80.65       71.57      4.52 o 
   5  -1   2      255.39      277.00      7.74 o 
   6  -1   2       10.20        9.94      2.68 o 
   7  -1   2       11.78        6.89      6.33 o 
   8  -1   2       15.68       15.28      3.47 o 
   9  -1   2        0.28       -1.57      3.12 o 
  10  -1   2        1.31       -0.44      3.78 o 
 -10   0   2       17.25       14.26      4.86 o 
  -9   0   2        6.36        5.43      4.16 o 
  -8   0   2       32.55       34.54      6.24 o 
  -7   0   2       24.06       20.14      3.32 o 
  -6   0   2       34.15       30.92      3.26 o 
  -5   0   2       97.21       74.51      4.43 o 
  -4   0   2     1432.96     1503.22     24.87 o 
  -3   0   2     1428.40     1410.35     22.63 o 
  -2   0   2     5059.16     5457.09     78.84 o 
  -1   0   2      533.41      596.90     13.93 o 
   0   0   2      116.47      127.88      4.16 o 
   1   0   2      348.83      403.51      9.86 o 
   2   0   2    10530.37    11650.38    166.17 o 
   3   0   2     2755.44     2782.80     42.00 o 
   4   0   2     3259.69     3357.82     50.95 o 
   5   0   2      974.03     1029.32     36.18 o 
   6   0   2      205.61      202.52      7.23 o 
   7   0   2      266.53      262.19     10.94 o 
   8   0   2        1.28       -3.50      5.70 o 
   9   0   2        8.32        6.32      3.76 o 
  10   0   2        0.26        3.36      4.30 o 
 -10   1   2        5.56       -0.77      4.88 o 
  -9   1   2        8.73        6.06      4.79 o 
  -8   1   2       37.01       52.15      4.92 o 
  -7   1   2       30.42       28.33      3.63 o 
  -6   1   2      153.95      162.78      6.20 o 
  -5   1   2      674.16      643.48     13.30 o 
  -4   1   2      803.37      819.38     15.03 o 
  -3   1   2     2669.56     2739.18     32.54 o 
  -2   1   2      235.11      265.32      4.22 o 
  -1   1   2        5.49        1.75      0.65 o 
   0   1   2       91.66       86.74      2.80 o 
   1   1   2     2013.82     2274.29     26.66 o 
   2   1   2      515.61      465.39      6.52 o 
   3   1   2      759.46      779.58     13.90 o 
   4   1   2      141.54      125.19      4.70 o 
   5   1   2        5.05        3.63      2.11 o 
   6   1   2      104.58      100.52      5.52 o 
   7   1   2        7.29       11.92      2.93 o 
   8   1   2        0.06       -0.02      2.82 o 
   9   1   2        1.79       -0.50      3.39 o 
 -10   2   2        6.39        3.35      4.14 o 
  -9   2   2        1.28        0.03      3.06 o 
  -8   2   2       14.07        6.40      3.12 o 
  -7   2   2       47.62       48.34      4.27 o 
  -6   2   2       10.44       11.81      2.81 o 
  -5   2   2      439.28      381.94      7.65 o 
  -4   2   2      236.52      269.18      5.03 o 
  -3   2   2      794.05      691.44      9.44 o 
  -2   2   2    10816.54    11455.51    129.91 o 
  -1   2   2     1309.73     1715.39     20.49 o 
   0   2   2     7244.11     7677.90    106.57 o 
   1   2   2      718.91      634.76     16.53 o 
   2   2   2     4303.39     4411.67     51.03 o 
   3   2   2     2578.88     2596.50     31.05 o 
   4   2   2     1371.20     1281.61     26.88 o 
   5   2   2      856.86      912.23     17.81 o 
   6   2   2      126.51      124.13      5.97 o 
   7   2   2        0.37        2.73      3.07 o 
   8   2   2        1.35        5.48      3.24 o 
   9   2   2       64.83       62.04      7.24 o 
 -10   3   2        0.19       -3.34      3.63 o 
  -9   3   2        3.27        3.96      3.39 o 
  -8   3   2       38.15       43.67      4.45 o 
  -7   3   2      155.18      148.61      6.45 o 
  -6   3   2      147.91      171.30      6.26 o 
  -5   3   2     1116.02     1107.95     18.90 o 
  -4   3   2     1302.24     1242.41     16.28 o 
  -3   3   2       99.12       97.41      2.63 o 
  -2   3   2        1.48        2.89      0.84 o 
  -1   3   2     3813.86     3891.44     45.17 o 
   0   3   2     1391.77     1541.09     23.21 o 
   1   3   2     1365.02     1368.65     20.93 o 
   2   3   2     1375.37     1483.80     18.47 o 
   3   3   2      211.11      213.22      4.12 o 
   4   3   2      848.69      855.41     11.97 o 
   5   3   2        0.09        0.41      1.95 o 
   6   3   2       29.50       25.31      3.63 o 
   7   3   2        0.19       -0.01      4.25 o 
   8   3   2       22.18       17.06      4.34 o 
   9   3   2        9.11       10.13      5.97 o 
 -10   4   2        2.31        1.63      5.61 o 
  -9   4   2        0.07       -3.17      3.17 o 
  -8   4   2        0.04       -2.47      2.47 o 
  -7   4   2       93.00       97.82      5.37 o 
  -6   4   2      100.74      108.97      5.10 o 
  -5   4   2       12.51       15.09      1.77 o 
  -4   4   2     2557.33     2743.68     33.27 o 
  -3   4   2       12.60        2.80      1.15 o 
  -2   4   2      134.16      175.13      3.65 o 
  -1   4   2      960.84      848.67     12.88 o 
   0   4   2     2211.16     2362.45     52.18 o 
   1   4   2     4839.34     4912.06     69.93 o 
   2   4   2      782.31      774.59     13.55 o 
   3   4   2     2330.37     2390.49     36.00 o 
   4   4   2      802.00      825.07     11.91 o 
   5   4   2        0.71       -1.85      1.85 o 
   6   4   2        3.12        4.99      2.93 o 
   7   4   2      202.19      183.95     11.76 o 
   8   4   2       88.62       88.45      9.59 o 
 -10   5   2        4.09        3.62      5.43 o 
  -9   5   2       15.35       12.84      5.43 o 
  -8   5   2       21.60       17.64      3.55 o 
  -7   5   2      338.63      347.56      9.81 o 
  -6   5   2      117.94      103.28      3.65 o 
  -5   5   2      162.17      155.61      6.89 o 
  -4   5   2      136.46      134.86      3.72 o 
  -3   5   2      731.51      727.86     10.57 o 
  -2   5   2      818.71      832.30     11.59 o 
  -1   5   2     1915.99     1941.70     29.85 o 
   0   5   2     2343.17     2579.62     31.18 o 
   1   5   2      400.68      376.02      5.93 o 
   2   5   2     1174.57     1198.69     19.95 o 
   3   5   2      113.50      110.43      4.18 o 
   4   5   2       23.79       25.90      4.43 o 
   5   5   2      110.99      120.10      8.86 o 
   6   5   2       30.86       31.65      5.97 o 
   7   5   2        8.82        5.61      4.34 o 
   8   5   2        2.18        1.81      4.88 o 
 -10   6   2        0.59        0.00      5.06 o 
  -9   6   2       17.74       18.99      6.15 o 
  -8   6   2       27.91       30.57      6.15 o 
  -7   6   2        3.52        1.99      3.44 o 
  -6   6   2      135.16      130.04      4.12 o 
  -5   6   2       14.46       11.80      1.81 o 
  -4   6   2      144.88      137.30      3.99 o 
  -3   6   2      405.36      423.98      7.38 o 
  -2   6   2      803.43      816.78     11.69 o 
  -1   6   2     1382.65     1357.11     17.61 o 
   0   6   2      170.68      175.18      3.61 o 
   1   6   2     3152.27     2988.09     44.74 o 
   2   6   2      242.13      264.87      7.00 o 
   3   6   2       42.14       36.25      2.91 o 
   4   6   2        0.96       -2.89      2.89 o 
   5   6   2      188.78      176.36     10.67 o 
   6   6   2      117.87      139.82     10.31 o 
   7   6   2       52.57       50.46      7.60 o 
   8   6   2       35.47       41.06      7.96 o 
  -9   7   2       11.31        4.52      5.25 o 
  -8   7   2        7.70       10.31      4.88 o 
  -7   7   2       31.46       39.79      5.97 o 
  -6   7   2       14.74       11.30      2.52 o 
  -5   7   2       32.84       38.82      6.06 o 
  -4   7   2       93.99       97.91      4.38 o 
  -3   7   2     1080.84     1010.06     14.48 o 
  -2   7   2      590.71      644.43      9.97 o 
  -1   7   2      535.18      514.89      8.24 o 
   0   7   2     1557.63     1635.07     26.73 o 
   1   7   2      370.20      323.73      8.19 o 
   2   7   2        0.57       -0.50      1.69 o 
   3   7   2       15.73       17.37      2.54 o 
   4   7   2       95.24       87.18      8.14 o 
   5   7   2        7.42        6.15      4.88 o 
   6   7   2        4.92        2.35      4.34 o 
   7   7   2        1.44       -2.53      4.52 o 
  -9   8   2        0.11       -2.35      4.70 o 
  -8   8   2       28.47       24.96      5.79 o 
  -7   8   2        5.95        0.00      4.16 o 
  -6   8   2       26.87       32.73      3.71 o 
  -5   8   2       11.93        8.62      2.29 o 
  -4   8   2      121.09      133.07      5.18 o 
  -3   8   2      106.31      104.26      3.99 o 
  -2   8   2      143.66      149.25      5.62 o 
  -1   8   2      486.66      444.82     10.94 o 
   0   8   2       69.06       88.36      4.43 o 
   1   8   2       36.51       46.95      3.60 o 
   2   8   2       26.46       21.93      3.17 o 
   3   8   2       38.65       46.36      9.95 o 
   4   8   2      137.19      156.10     10.49 o 
   5   8   2       91.25       92.79      8.86 o 
   6   8   2       60.61       69.64      9.04 o 
  -9   9   2        0.05        5.06      5.61 o 
  -8   9   2        6.20        3.07      4.52 o 
  -7   9   2        6.12       -0.72      3.80 o 
  -6   9   2        6.37        5.39      2.60 o 
  -5   9   2      171.35      166.26      6.60 o 
  -4   9   2      115.61      119.20      7.42 o 
  -3   9   2      538.73      491.08     15.92 o 
  -2   9   2      526.64      537.21     17.00 o 
  -1   9   2      431.84      447.63     10.85 o 
   0   9   2       31.48       37.63      3.55 o 
   1   9   2       85.64       72.17      4.56 o 
   2   9   2      129.54      125.87      5.69 o 
   3   9   2       63.86       63.18      4.45 o 
   4   9   2       56.80       63.31      8.32 o 
   5   9   2       21.15       24.96      6.51 o 
   6   9   2        0.79       -4.88      4.88 o 
  -8  10   2        0.64        0.90      5.06 o 
  -7  10   2        2.26        2.53      4.34 o 
  -6  10   2        2.71        6.87      3.80 o 
  -5  10   2       11.46       11.94      3.98 o 
  -4  10   2        6.79        5.79      3.44 o 
  -3  10   2       80.68       73.80      6.51 o 
  -2  10   2      103.61      112.69      7.60 o 
  -1  10   2       42.09       60.96      5.97 o 
   0  10   2        2.66       -0.63      2.29 o 
   1  10   2       35.95       23.40      3.55 o 
   2  10   2      223.87      257.50      8.51 o 
   3  10   2       65.17       58.48      4.42 o 
   4  10   2       90.21       83.02      9.77 o 
   5  10   2       10.06       17.18      6.15 o 
  -6  11   2       50.58       74.16      6.69 o 
  -5  11   2       68.21       59.15      6.51 o 
  -4  11   2      107.12      113.23      8.14 o 
  -3  11   2      160.56      149.77      9.22 o 
  -2  11   2       10.71        7.60      3.44 o 
  -1  11   2       72.65       74.70      6.51 o 
   0  11   2       85.70       83.02      6.87 o 
   1  11   2       98.33      102.92      7.60 o 
   2  11   2       59.82       61.54      5.08 o 
   3  11   2       45.03       59.69      8.50 o 
   4  11   2        8.40        2.89      5.79 o 
  -6  12   2        0.19       -3.98      3.98 o 
  -5  12   2       25.01       25.87      5.61 o 
  -4  12   2       11.20        9.59      4.16 o 
  -3  12   2       12.07        7.05      4.16 o 
  -2  12   2        1.41       -1.45      3.44 o 
  -1  12   2       30.70       40.15      5.97 o 
   0  12   2      114.14      122.45      8.68 o 
   1  12   2       32.26       39.43      6.15 o 
   2  12   2       99.06      106.18      7.96 o 
  -5  13   2        6.50        0.00      4.52 o 
  -4  13   2        0.10       -3.62      3.62 o 
  -3  13   2       11.49       14.65      5.06 o 
  -2  13   2       22.88       23.15      5.06 o 
  -1  13   2       14.59       12.84      5.06 o 
   0  13   2       22.14       31.29      6.15 o 
   1  13   2       48.30       41.42      6.69 o 
  -1 -14   3       29.28       31.47      6.51 o 
   0 -14   3       15.29        8.50      4.70 o 
   1 -14   3       18.10       19.90      5.97 o 
   2 -14   3        0.20       -4.16      4.16 o 
   3 -14   3        3.04       -3.62      3.98 o 
   4 -14   3       91.30      102.38      9.41 o 
   5 -14   3       45.24       41.42      7.24 o 
  -2 -13   3       54.22       54.81      7.05 o 
  -1 -13   3       93.16       95.32      8.32 o 
   0 -13   3       30.35       39.97      6.51 o 
   1 -13   3       25.25       16.46      5.43 o 
   2 -13   3       80.05       97.13      8.50 o 
   3 -13   3      113.44      104.19      9.04 o 
   4 -13   3       53.24       50.28      7.05 o 
   5 -13   3       56.43       57.88      7.60 o 
   6 -13   3       12.28       11.46      6.51 o 
  -3 -12   3       54.02       72.35      7.24 o 
  -2 -12   3       58.96       51.01      6.69 o 
  -1 -12   3       39.72       52.45      6.51 o 
   0 -12   3        5.22       -2.17      3.80 o 
   1 -12   3       14.58       20.80      5.06 o 
   2 -12   3      206.45      207.29     11.40 o 
   3 -12   3       96.82      100.52      5.59 o 
   4 -12   3        0.01       -2.48      2.89 o 
   5 -12   3        5.02        6.35      3.04 o 
   6 -12   3        9.88       12.75      3.45 o 
   7 -12   3        9.57        3.44      4.52 o 
  -5 -11   3       18.54       26.59      7.05 o 
  -4 -11   3       82.26       91.70      9.59 o 
  -3 -11   3       55.24       47.93      5.97 o 
  -2 -11   3       58.17       62.04      6.87 o 
  -1 -11   3       71.13       77.60      7.05 o 
   0 -11   3      123.96      103.82      7.78 o 
   1 -11   3      427.83      427.65     10.82 o 
   2 -11   3      387.67      383.85     10.10 o 
   3 -11   3      302.44      278.21      8.52 o 
   4 -11   3      130.52      147.95      6.31 o 
   5 -11   3      135.69      121.29      6.06 o 
   6 -11   3       76.82       79.31      5.05 o 
   7 -11   3       14.11       30.57      5.79 o 
   8 -11   3        0.28       -2.71      3.98 o 
  -6 -10   3       27.82       21.89      7.05 o 
  -5 -10   3       57.59       67.11      8.68 o 
  -4 -10   3       72.06       78.50      8.32 o 
  -3 -10   3       14.86       22.71      3.55 o 
  -2 -10   3        4.71       11.37      2.98 o 
  -1 -10   3        0.23       -2.53      2.53 o 
   0 -10   3      253.18      230.26      9.59 o 
   1 -10   3      114.26      118.66      6.87 o 
   2 -10   3       14.78       16.64      3.62 o 
   3 -10   3       31.37       38.31      7.05 o 
   4 -10   3       12.43        9.13      2.60 o 
   5 -10   3      123.42      124.54      5.75 o 
   6 -10   3        3.20        2.88      2.42 o 
   7 -10   3        3.33        1.99      3.62 o 
   8 -10   3        2.26        1.45      4.16 o 
  -6  -9   3       41.95       42.87      7.42 o 
  -5  -9   3       11.23        4.34      4.88 o 
  -4  -9   3       78.65       88.99      8.32 o 
  -3  -9   3        0.33       -1.32      2.17 o 
  -2  -9   3       39.25       43.81      4.16 o 
  -1  -9   3      805.50      782.43     15.74 o 
   0  -9   3      492.35      457.26     14.47 o 
   1  -9   3      480.89      452.19     14.11 o 
   2  -9   3      383.63      410.41     13.38 o 
   3  -9   3      860.09      848.13     22.79 o 
   4  -9   3      465.52      425.79     14.29 o 
   5  -9   3       93.74       93.45      4.86 o 
   6  -9   3       56.11       63.04      4.35 o 
   7  -9   3       15.21       13.20      4.16 o 
   8  -9   3        0.38       -1.09      3.80 o 
   9  -9   3        0.49       -4.16      4.16 o 
  -7  -8   3       20.21       20.44      6.51 o 
  -6  -8   3       47.39       35.81      6.69 o 
  -5  -8   3       44.09       41.24      6.69 o 
  -4  -8   3       18.27       16.28      4.52 o 
  -3  -8   3        2.26        0.72      3.07 o 
  -2  -8   3      919.22      889.92     24.42 o 
  -1  -8   3      102.67       82.94      3.96 o 
   0  -8   3       59.85       52.14      5.97 o 
   1  -8   3       96.61       88.27      5.43 o 
   2  -8   3      611.17      666.35     18.27 o 
   3  -8   3      753.26      775.60     20.80 o 
   4  -8   3        4.16        7.78      3.07 o 
   5  -8   3      108.50      103.84      4.86 o 
   6  -8   3        5.93        6.59      3.62 o 
   7  -8   3       11.01       17.73      4.70 o 
   8  -8   3       40.80       43.23      6.51 o 
   9  -8   3       28.12       24.78      6.33 o 
  -8  -7   3       13.12        6.51      6.15 o 
  -7  -7   3        1.61        3.44      5.06 o 
  -6  -7   3        8.59        0.36      4.34 o 
  -5  -7   3       11.87        2.35      4.16 o 
  -4  -7   3       41.50       70.36      6.69 o 
  -3  -7   3      572.39      531.78     17.55 o 
  -2  -7   3      299.46      291.03     11.21 o 
  -1  -7   3      371.52      381.78      8.69 o 
   0  -7   3     1386.57     1352.30     22.05 o 
   1  -7   3     2213.12     2234.56     48.84 o 
   2  -7   3     1319.89     1395.47     32.38 o 
   3  -7   3     1113.97     1093.77     26.77 o 
   4  -7   3      521.30      488.73     15.19 o 
   5  -7   3      175.46      175.99      8.68 o 
   6  -7   3       88.45       86.58      5.61 o 
   7  -7   3       24.18       30.93      5.25 o 
   8  -7   3       74.41       75.97      7.96 o 
   9  -7   3       41.30       35.45      6.69 o 
  -8  -6   3       27.31       43.77      7.78 o 
  -7  -6   3       19.86       12.48      5.43 o 
  -6  -6   3       10.20       12.84      4.70 o 
  -5  -6   3      106.58      118.66      8.86 o 
  -4  -6   3      874.71      909.45     26.41 o 
  -3  -6   3      227.69      211.81      9.77 o 
  -2  -6   3      505.98      503.56     15.37 o 
  -1  -6   3     1343.52     1322.94     30.75 o 
   0  -6   3     4896.67     4901.88     71.56 o 
   1  -6   3      998.91     1196.61     18.88 o 
   2  -6   3     1021.05      938.57     22.79 o 
   3  -6   3      194.79      189.92      7.96 o 
   4  -6   3        2.60        2.35      2.71 o 
   5  -6   3       18.92       22.61      4.16 o 
   6  -6   3      113.85       89.90      6.69 o 
   7  -6   3       37.77       57.88      6.51 o 
   8  -6   3        4.86        6.69      4.52 o 
   9  -6   3        8.17       11.76      5.06 o 
  10  -6   3        1.84       -1.81      4.70 o 
  -8  -5   3        2.69       -1.92      3.26 o 
  -7  -5   3        3.27        4.34      3.98 o 
  -6  -5   3       11.89        9.22      4.70 o 
  -5  -5   3      426.90      403.00     15.92 o 
  -4  -5   3      161.84      171.65      9.41 o 
  -3  -5   3      743.60      719.17     20.62 o 
  -2  -5   3     1334.94     1375.75     32.74 o 
  -1  -5   3     3624.86     4171.58     87.73 o 
   0  -5   3     5996.68     5979.74     86.33 o 
   1  -5   3     1926.83     2005.54     30.24 o 
   2  -5   3     1198.41     1244.26     28.58 o 
   3  -5   3     1425.64     1337.77     30.93 o 
   4  -5   3      545.86      491.08     14.65 o 
   5  -5   3      209.71      214.59      6.42 o 
   6  -5   3      356.80      346.20     13.20 o 
   7  -5   3      301.99      279.64     12.48 o 
   8  -5   3      225.01      258.11     13.20 o 
   9  -5   3       24.26       15.19      5.43 o 
  10  -5   3        5.83       -4.16      4.88 o 
  -9  -4   3        1.55        3.98      5.79 o 
  -8  -4   3        6.66        1.99      4.52 o 
  -7  -4   3       53.59       64.75      7.96 o 
  -6  -4   3      153.55      166.23     10.31 o 
  -5  -4   3      166.82      171.29      9.77 o 
  -4  -4   3      515.57      512.79     16.82 o 
  -3  -4   3     1693.56     1708.39     40.34 o 
  -2  -4   3     4107.44     4820.75    101.65 o 
  -1  -4   3     5813.08     6154.18    126.98 o 
   0  -4   3     2702.69     2530.18     82.39 o 
   1  -4   3       33.85       56.73      3.35 o 
   2  -4   3      493.80      407.88     11.40 o 
   3  -4   3      499.22      463.82      8.55 o 
   4  -4   3      835.31      857.15     34.91 o 
   5  -4   3       50.16       45.22      3.21 o 
   6  -4   3        0.09        1.45      2.17 o 
   7  -4   3       76.82       98.45      5.20 o 
   8  -4   3       11.97       11.21      4.88 o 
   9  -4   3        0.89        1.63      4.52 o 
  10  -4   3        2.29       -4.70      4.70 o 
  -9  -3   3        0.01       -4.52      4.52 o 
  -8  -3   3        5.32        2.53      3.98 o 
  -7  -3   3      146.39      153.34      7.29 o 
  -6  -3   3       38.32       32.02      5.43 o 
  -5  -3   3       62.32       62.04      6.51 o 
  -4  -3   3      277.55      311.47     11.94 o 
  -3  -3   3     5810.19     5981.26    125.71 o 
  -2  -3   3     2421.15     2827.30     60.96 o 
  -1  -3   3     1378.59     1479.22     32.74 o 
   0  -3   3     1894.10     1761.22     38.80 o 
   1  -3   3     3935.21     4284.89     65.39 o 
   2  -3   3      256.79      212.79      4.56 o 
   3  -3   3      546.79      586.97     21.43 o 
   4  -3   3     1218.79     1205.72     20.14 o 
   5  -3   3      867.81      932.04     23.97 o 
   6  -3   3      752.63      713.03     15.37 o 
   7  -3   3      230.66      233.36      8.11 o 
   8  -3   3       80.90       85.32      5.62 o 
   9  -3   3        1.32        3.07      4.70 o 
  10  -3   3       12.52       16.64      6.69 o 
  -9  -2   3        2.56        7.05      5.43 o 
  -8  -2   3        5.65        7.87      3.58 o 
  -7  -2   3       41.07       41.86      4.48 o 
  -6  -2   3       38.97       45.07      4.16 o 
  -5  -2   3      211.16      199.08      5.57 o 
  -4  -2   3     3381.94     3413.50     53.08 o 
  -3  -2   3     4140.68     4248.99     90.44 o 
  -2  -2   3     1087.37     1129.94     26.41 o 
  -1  -2   3     2686.09     2438.23     51.73 o 
   0  -2   3     4710.44     5081.21    104.37 o 
   1  -2   3       11.01        2.82      0.77 o 
   2  -2   3     2454.64     2793.90     65.57 o 
   3  -2   3       38.15       31.73      2.16 o 
   4  -2   3      558.86      552.88     19.90 o 
   5  -2   3      590.42      613.06     12.73 o 
   6  -2   3      384.90      419.72     10.55 o 
   7  -2   3       39.15       43.16      4.21 o 
   8  -2   3       10.41       11.40      3.33 o 
   9  -2   3        1.06        0.77      3.26 o 
  10  -2   3        0.34       -6.15      6.15 o 
  -9  -1   3        1.39        0.35      3.37 o 
  -8  -1   3       13.05       14.45      3.64 o 
  -7  -1   3       88.03       90.96      5.55 o 
  -6  -1   3      140.72      127.77      5.82 o 
  -5  -1   3      413.34      461.43     11.00 o 
  -4  -1   3      383.13      369.73      8.82 o 
  -3  -1   3      845.31      782.92     14.13 o 
  -2  -1   3      901.30      982.16     23.15 o 
  -1  -1   3     5082.41     5196.43    107.08 o 
   0  -1   3       87.64       68.37      3.26 o 
   1  -1   3     8178.82     8891.86    237.04 o 
   2  -1   3      903.03      856.07     16.37 o 
   3  -1   3     1115.06     1208.18     19.82 o 
   4  -1   3     3841.42     4062.28    132.49 o 
   5  -1   3     1662.69     1742.54     42.33 o 
   6  -1   3      281.18      277.50      8.44 o 
   7  -1   3       63.50       69.64      4.97 o 
   8  -1   3      141.02      153.52      7.54 o 
   9  -1   3       11.11       15.70      4.09 o 
  10  -1   3       16.18       19.21      5.12 o 
 -10   0   3        0.70        4.49      4.21 o 
  -9   0   3        2.92        3.78      3.45 o 
  -8   0   3        0.13       -0.90      2.69 o 
  -7   0   3       97.68      114.10      6.01 o 
  -6   0   3      777.96      798.22     16.75 o 
  -5   0   3      746.81      731.92     14.77 o 
  -4   0   3     1471.01     1394.94     23.53 o 
  -3   0   3     2357.16     2412.57     37.02 o 
  -2   0   3     7190.69     7149.52    102.81 o 
  -1   0   3     1343.79     1252.03     27.86 o 
   0   0   3     8959.31     9438.73    192.63 o 
   1   0   3     2362.14     2197.01     32.60 o 
   2   0   3      328.28      430.85     11.03 o 
   3   0   3     7418.40     7836.13    147.14 o 
   4   0   3     2601.23     2933.78     76.96 o 
   5   0   3      417.67      386.42     11.03 o 
   6   0   3       25.27       33.47      3.64 o 
   7   0   3       19.83       14.74      3.13 o 
   8   0   3        5.01        7.88      3.98 o 
   9   0   3        0.27       -0.55      3.50 o 
 -10   1   3       21.22       16.48      4.91 o 
  -9   1   3       73.34       67.78      7.14 o 
  -8   1   3        0.15        0.02      2.80 o 
  -7   1   3        0.03       -0.49      2.24 o 
  -6   1   3      246.85      237.67      7.67 o 
  -5   1   3       29.48       23.33      2.75 o 
  -4   1   3      668.53      625.95     12.40 o 
  -3   1   3      612.33      662.37      9.40 o 
  -2   1   3     4442.71     4396.55     50.89 o 
  -1   1   3     9039.53     9668.48    134.03 o 
   0   1   3      252.11      242.88      4.91 o 
   1   1   3     3344.34     3507.87     64.19 o 
   2   1   3     9383.13     9973.35    113.49 o 
   3   1   3     3880.96     4237.63     62.82 o 
   4   1   3      929.65      979.15     24.78 o 
   5   1   3      770.24      707.53     14.68 o 
   6   1   3      349.50      380.25     10.48 o 
   7   1   3       48.46       48.83      4.79 o 
   8   1   3       88.02       95.87      6.14 o 
   9   1   3       58.42       66.83      6.45 o 
 -10   2   3        1.89       -2.59      6.06 o 
  -9   2   3        6.79        7.52      3.45 o 
  -8   2   3       84.61       84.29      5.79 o 
  -7   2   3      205.69      203.49      7.61 o 
  -6   2   3      331.44      313.95     11.12 o 
  -5   2   3      414.77      424.54      9.98 o 
  -4   2   3     1869.06     1880.73     23.84 o 
  -3   2   3     1799.69     1680.73     20.89 o 
  -2   2   3     4066.31     4130.80     48.04 o 
  -1   2   3       61.10       57.85      1.72 o 
   0   2   3     1068.07     1015.05     12.81 o 
   1   2   3    15721.50    16322.75    217.13 o 
   2   2   3     2900.52     3525.05     41.28 o 
   3   2   3     1814.98     1906.29     23.48 o 
   4   2   3      208.37      206.62      6.20 o 
   5   2   3      354.30      376.39     16.73 o 
   6   2   3       22.03       18.72      3.13 o 
   7   2   3       68.23       75.78      5.56 o 
   8   2   3       71.90       80.28      6.46 o 
   9   2   3        0.49       -3.07      4.70 o 
 -10   3   3        2.85       -1.57      3.90 o 
  -9   3   3        1.06       -2.07      3.06 o 
  -8   3   3        6.72        5.17      3.17 o 
  -7   3   3       48.75       46.12      4.27 o 
  -6   3   3       64.34       71.09      4.45 o 
  -5   3   3        2.82        2.06      2.28 o 
  -4   3   3     1068.85     1059.10     14.37 o 
  -3   3   3      457.64      564.87      8.42 o 
  -2   3   3     1242.81     1130.72     17.68 o 
  -1   3   3       15.46       16.55      3.26 o 
   0   3   3     6743.33     7062.54    149.41 o 
   1   3   3     3098.63     3438.72     49.43 o 
   2   3   3     2140.39     2096.19     45.32 o 
   3   3   3     1064.64     1057.11     14.09 o 
   4   3   3      344.67      360.34      6.33 o 
   5   3   3      323.49      315.03      8.83 o 
   6   3   3      285.87      302.79     13.66 o 
   7   3   3      239.51      228.27     12.84 o 
   8   3   3       27.96       22.43      6.33 o 
   9   3   3        7.74        9.95      5.79 o 
 -10   4   3        7.38        9.22      6.15 o 
  -9   4   3       18.85       11.58      3.71 o 
  -8   4   3       25.88       27.14      3.96 o 
  -7   4   3       28.76       28.58      3.76 o 
  -6   4   3      506.56      508.83      9.02 o 
  -5   4   3      357.40      351.38      6.70 o 
  -4   4   3      277.83      270.07      7.33 o 
  -3   4   3      179.24      164.47      5.68 o 
  -2   4   3      575.95      525.78      7.95 o 
  -1   4   3     4961.70     5546.02     64.27 o 
   0   4   3     3042.63     3427.85     49.83 o 
   1   4   3     3144.13     3188.49     46.62 o 
   2   4   3      812.52      786.88     23.79 o 
   3   4   3      798.44      799.96     11.36 o 
   4   4   3       56.06       51.82      2.40 o 
   5   4   3      928.02      965.34     28.94 o 
   6   4   3      427.43      397.93     17.18 o 
   7   4   3       29.47       20.62      5.79 o 
   8   4   3        0.39       -3.62      4.16 o 
 -10   5   3        0.35       -4.88      5.06 o 
  -9   5   3        8.17        3.98      4.88 o 
  -8   5   3        2.41       -2.62      2.62 o 
  -7   5   3       35.44       43.64      4.33 o 
  -6   5   3        0.15       -1.50      1.50 o 
  -5   5   3       73.41       75.30      3.38 o 
  -4   5   3       50.13       48.12      2.55 o 
  -3   5   3     1054.12     1122.61     29.22 o 
  -2   5   3     1711.13     1686.03     21.44 o 
  -1   5   3      525.34      582.94      8.57 o 
   0   5   3     1152.76     1072.76     18.08 o 
   1   5   3      245.70      240.31     12.57 o 
   2   5   3      796.00      828.31     15.01 o 
   3   5   3      505.37      534.45     10.85 o 
   4   5   3      588.19      562.00     13.57 o 
   5   5   3     1000.77     1083.28     32.38 o 
   6   5   3      142.62      157.00     10.67 o 
   7   5   3       26.07       32.92      6.87 o 
   8   5   3       18.76       12.30      5.97 o 
  -9   6   3        9.54       13.02      5.79 o 
  -8   6   3       76.20       87.54      8.68 o 
  -7   6   3       32.63       30.07      3.83 o 
  -6   6   3      183.91      191.63      5.16 o 
  -5   6   3       78.01       87.78      3.47 o 
  -4   6   3      161.28      152.94      4.46 o 
  -3   6   3     1139.32     1153.01     16.03 o 
  -2   6   3     2197.82     2289.03     30.05 o 
  -1   6   3     1325.29     1369.47     17.83 o 
   0   6   3      833.19      760.23     14.37 o 
   1   6   3     1086.69     1195.90     20.50 o 
   2   6   3      531.48      521.69     19.90 o 
   3   6   3     1278.16     1208.68     20.99 o 
   4   6   3     1253.15     1202.84     34.19 o 
   5   6   3      241.28      235.86     13.02 o 
   6   6   3        3.98        3.07      4.16 o 
   7   6   3       99.08       94.42      9.77 o 
  -9   7   3       14.77       15.74      6.15 o 
  -8   7   3        3.63       -3.98      3.98 o 
  -7   7   3        0.44        3.26      3.98 o 
  -6   7   3      143.20      144.04      5.60 o 
  -5   7   3      201.92      175.99      5.63 o 
  -4   7   3       44.49       45.13      2.88 o 
  -3   7   3       73.93       75.33      3.15 o 
  -2   7   3       68.85       55.61      5.34 o 
  -1   7   3      233.74      251.62      7.26 o 
   0   7   3      189.98      180.35     11.30 o 
   1   7   3      111.73      137.29      5.30 o 
   2   7   3      949.13      872.54     16.59 o 
   3   7   3     1721.08     1782.89     29.44 o 
   4   7   3      173.13      146.15     10.13 o 
   5   7   3       41.85       64.39      7.96 o 
   6   7   3      102.08      107.80      9.95 o 
   7   7   3       20.56       19.53      6.87 o 
  -9   8   3       11.97        8.32      5.79 o 
  -8   8   3       16.41       11.76      5.43 o 
  -7   8   3       19.83       17.36      5.06 o 
  -6   8   3       49.32       58.13      4.25 o 
  -5   8   3      166.61      153.24      5.75 o 
  -4   8   3      580.44      578.39     12.02 o 
  -3   8   3      147.82      143.88     10.58 o 
  -2   8   3      608.18      625.16     15.19 o 
  -1   8   3      379.36      396.73      9.99 o 
   0   8   3      229.37      248.55      7.67 o 
   1   8   3      745.70      753.13     21.89 o 
   2   8   3     1642.74     1632.51     34.55 o 
   3   8   3      198.58      181.41      7.33 o 
   4   8   3        7.66       10.13      4.88 o 
   5   8   3      161.96      131.50     10.31 o 
   6   8   3        8.72        5.43      4.70 o 
  -8   9   3       10.52        1.63      5.43 o 
  -7   9   3       30.47       27.67      5.61 o 
  -6   9   3        2.70        3.98      3.07 o 
  -5   9   3       11.08       13.02      3.62 o 
  -4   9   3        0.82       -2.35      2.35 o 
  -3   9   3       18.61       17.91      4.16 o 
  -2   9   3       58.07       64.99      4.34 o 
  -1   9   3        9.23       13.73      2.81 o 
   0   9   3      275.35      251.81      8.03 o 
   1   9   3      809.14      857.13     17.45 o 
   2   9   3       16.14       15.78      4.61 o 
   3   9   3       18.19       22.00      3.14 o 
   4   9   3       91.42      103.64      9.59 o 
   5   9   3       14.04       14.47      5.79 o 
  -6  10   3       33.06       27.13      4.88 o 
  -5  10   3       32.25       44.68      5.61 o 
  -4  10   3      123.02      136.20      8.32 o 
  -3  10   3       38.55       35.99      5.06 o 
  -2  10   3       89.30      110.34      7.78 o 
  -1  10   3      304.56      289.40     12.12 o 
   0  10   3      861.18      902.73     34.64 o 
   1  10   3      127.57      115.46      5.95 o 
   2  10   3       59.92       68.37      5.02 o 
   3  10   3      134.23      130.19      6.25 o 
   4  10   3        7.91       18.27      6.33 o 
   5  10   3       27.37       19.72      6.87 o 
  -7  11   3        0.96        1.81      4.34 o 
  -6  11   3        0.58       -0.72      3.44 o 
  -5  11   3        6.99        4.52      3.62 o 
  -4  11   3       58.65       52.82      6.33 o 
  -3  11   3       31.72       29.66      5.43 o 
  -2  11   3        9.81        8.32      3.62 o 
  -1  11   3      183.33      167.13      9.59 o 
   0  11   3       14.45       17.73      4.52 o 
   1  11   3        1.86       -2.39      2.39 o 
   2  11   3       13.71       16.38      3.98 o 
   3  11   3        6.15        8.14      5.97 o 
   4  11   3       16.52       29.30      8.32 o 
  -6  12   3        6.40       10.67      4.52 o 
  -5  12   3       15.91        9.95      4.70 o 
  -4  12   3       14.75       12.12      4.52 o 
  -3  12   3       79.16       90.44      7.78 o 
  -2  12   3      287.26      289.77     13.38 o 
  -1  12   3      137.73      131.68      9.04 o 
   0  12   3       95.14      104.00      8.14 o 
   1  12   3       71.91       70.54      7.42 o 
   2  12   3       15.62       21.52      5.43 o 
  -4  13   3        3.69        1.45      4.52 o 
  -3  13   3       28.37       38.35      6.51 o 
  -2  13   3       13.02       11.03      4.88 o 
  -1  13   3        4.11        6.33      4.52 o 
   0  13   3        6.73       14.29      4.88 o 
   2 -15   4        0.27       -4.52      4.52 o 
  -1 -14   4       24.73       26.41      6.33 o 
   0 -14   4       39.78       25.87      6.33 o 
   1 -14   4       18.90       21.16      5.79 o 
   2 -14   4       41.82       37.80      6.87 o 
   3 -14   4       34.46       33.10      6.87 o 
   4 -14   4       35.85       35.81      7.24 o 
   5 -14   4        1.97        4.16      5.06 o 
  -2 -13   4       38.94       52.82      6.87 o 
  -1 -13   4       89.45       86.10      8.32 o 
   0 -13   4       15.63       15.37      4.88 o 
   1 -13   4       75.66       74.16      7.96 o 
   2 -13   4       38.29       35.63      5.97 o 
   3 -13   4        2.16        5.43      4.70 o 
   4 -13   4       32.16       28.37      4.09 o 
   5 -13   4       27.55       25.78      4.09 o 
   6 -13   4        7.30        2.62      3.45 o 
  -3 -12   4       40.08       29.12      5.25 o 
  -2 -12   4       51.81       45.76      6.33 o 
  -1 -12   4       19.32       18.63      4.70 o 
   0 -12   4      123.99      104.19      8.32 o 
   1 -12   4      107.34      104.10      5.43 o 
   2 -12   4       34.88       29.41      3.55 o 
   3 -12   4        6.82       11.21      3.33 o 
   4 -12   4       25.38       28.72      3.81 o 
   5 -12   4       28.20       30.72      3.90 o 
   6 -12   4       35.89       37.01      5.34 o 
   7 -12   4        8.15        3.80      4.34 o 
  -5 -11   4       16.47       20.62      7.05 o 
  -3 -11   4      200.99      179.79      9.77 o 
  -2 -11   4       29.10       26.95      4.88 o 
  -1 -11   4      501.96      454.91     16.10 o 
   0 -11   4      417.37      393.23     14.11 o 
   1 -11   4       45.94       43.59      5.25 o 
   2 -11   4      396.28      399.20     14.29 o 
   3 -11   4      279.46      288.68     11.94 o 
   4 -11   4      205.87      197.31      7.33 o 
   5 -11   4        4.78        3.44      2.56 o 
   6 -11   4        1.07       -2.45      2.55 o 
   7 -11   4        0.01       -3.44      3.44 o 
   8 -11   4        3.58       -2.35      3.98 o 
  -6 -10   4        0.10       -3.62      5.25 o 
  -5 -10   4       22.59        9.22      5.61 o 
  -4 -10   4       23.87       25.87      6.15 o 
  -3 -10   4       38.32       35.72      3.90 o 
  -2 -10   4      225.17      237.67     11.03 o 
  -1 -10   4      142.60      120.65      7.78 o 
   0 -10   4      166.17      170.02      8.68 o 
   1 -10   4       86.47       85.19      5.97 o 
   2 -10   4      140.78      146.33      7.96 o 
   3 -10   4      220.08      216.51      9.95 o 
   4 -10   4      246.06      223.02     10.31 o 
   5 -10   4      117.87      129.81      5.88 o 
   6 -10   4       33.56       33.29      3.90 o 
   7 -10   4       39.22       51.01      6.69 o 
   8 -10   4       13.92       17.00      5.25 o 
  -6  -9   4       74.95       64.94      8.68 o 
  -5  -9   4      137.17      147.96     10.49 o 
  -4  -9   4       44.36       43.05      6.51 o 
  -3  -9   4     1028.04      985.24     28.22 o 
  -2  -9   4      412.31      347.71      9.46 o 
  -1  -9   4      300.52      307.29     10.94 o 
   0  -9   4      823.11      796.04     22.07 o 
   1  -9   4      740.00      697.28     19.53 o 
   2  -9   4      795.33      732.55     20.44 o 
   3  -9   4      207.96      209.09      9.41 o 
   4  -9   4      145.93      149.77      8.32 o 
   5  -9   4        5.45        5.79      3.44 o 
   6  -9   4       71.03       71.25      4.58 o 
   7  -9   4       22.66       21.16      5.06 o 
   8  -9   4        0.02        0.18      3.80 o 
   9  -9   4       10.69        8.86      5.43 o 
  -7  -8   4       13.19       10.25      4.25 o 
  -6  -8   4       18.83       20.44      5.97 o 
  -5  -8   4        8.36        6.33      4.34 o 
  -4  -8   4       73.29       74.70      7.42 o 
  -3  -8   4      255.07      213.80     10.49 o 
  -2  -8   4      139.59      144.16      7.96 o 
  -1  -8   4      139.20      128.56      4.97 o 
   0  -8   4      344.44      352.50      8.14 o 
   1  -8   4      750.87      705.96     19.35 o 
   2  -8   4     1198.77     1216.22     29.84 o 
   3  -8   4      340.86      319.61     11.58 o 
   4  -8   4      265.16      246.17     10.31 o 
   6  -8   4       53.65       53.36      5.97 o 
   7  -8   4       15.93       17.36      4.52 o 
   8  -8   4        7.14        6.87      4.52 o 
   9  -8   4        0.93        1.09      4.52 o 
  -8  -7   4       38.63       42.14      8.68 o 
  -7  -7   4       55.51       75.76     10.40 o 
  -6  -7   4       29.41       16.82      4.88 o 
  -5  -7   4      381.03      379.84     16.10 o 
  -4  -7   4      405.23      383.82     15.19 o 
  -3  -7   4      367.55      367.72     13.75 o 
  -2  -7   4      246.63      223.56      9.41 o 
  -1  -7   4      599.32      526.20     11.12 o 
   0  -7   4      705.23      753.97     14.29 o 
   1  -7   4     2449.32     2400.94     36.36 o 
   2  -7   4      159.15      141.99      6.87 o 
   3  -7   4      544.55      538.47     15.92 o 
   4  -7   4      816.54      819.56     22.25 o 
   5  -7   4      471.68      444.96     14.83 o 
   6  -7   4       50.06       58.06      5.97 o 
   7  -7   4        4.59        3.62      3.98 o 
   8  -7   4       21.19       18.99      4.70 o 
   9  -7   4        2.46        2.53      5.43 o 
  -8  -6   4        2.81        2.17      5.43 o 
  -7  -6   4        9.29       17.36      5.79 o 
  -6  -6   4       25.94       27.49      5.97 o 
  -5  -6   4       26.70       36.18      5.97 o 
  -4  -6   4        6.91        6.33      3.62 o 
  -3  -6   4       47.24       55.17      5.43 o 
  -2  -6   4       90.99       85.37      5.61 o 
  -1  -6   4      639.60      605.40     16.46 o 
   0  -6   4      818.14      904.64     15.51 o 
   1  -6   4      999.72      999.09     16.22 o 
   2  -6   4     1353.26     1222.01     28.94 o 
   3  -6   4      718.80      700.90     18.81 o 
   4  -6   4      461.49      443.15     13.93 o 
   5  -6   4      163.20      141.27      7.78 o 
   6  -6   4       33.71       39.25      4.88 o 
   7  -6   4        9.45       15.01      4.52 o 
   8  -6   4        0.55        1.99      4.16 o 
   9  -6   4       18.47       24.24      5.97 o 
  -8  -5   4        2.89        4.52      5.43 o 
  -7  -5   4      131.05      136.74     10.31 o 
  -6  -5   4      361.07      350.44     11.06 o 
  -5  -5   4      104.60      113.59      8.32 o 
  -4  -5   4      160.80      147.23      8.68 o 
  -3  -5   4      222.46      191.19      8.86 o 
  -2  -5   4     1257.04     1182.58     28.94 o 
  -1  -5   4     3432.95     3245.49     69.28 o 
   0  -5   4      621.55      732.63     12.82 o 
   1  -5   4     6479.82     6300.03     91.06 o 
   2  -5   4     1772.79     1959.99     43.05 o 
   3  -5   4     5358.52     5287.33     77.00 o 
   4  -5   4      562.91      561.97     10.58 o 
   5  -5   4      138.42      120.83      6.87 o 
   6  -5   4      182.04      204.21      9.77 o 
   7  -5   4       87.74       71.63      6.69 o 
   8  -5   4       54.90       75.43      7.96 o 
   9  -5   4        0.18       -0.54      4.16 o 
  10  -5   4        1.04       -2.89      5.06 o 
  -9  -4   4        2.55        5.43      5.79 o 
  -8  -4   4        0.01        3.07      4.70 o 
  -7  -4   4        6.89        8.32      4.88 o 
  -6  -4   4       11.65        6.51      3.80 o 
  -5  -4   4       11.81        3.80      3.62 o 
  -4  -4   4        2.54        2.53      2.71 o 
  -3  -4   4        9.69        7.05      2.53 o 
  -2  -4   4     1120.84     1105.70     26.95 o 
  -1  -4   4     1109.97     1120.17     26.05 o 
   0  -4   4      806.17      921.09     15.26 o 
   1  -4   4     2079.69     2141.29     32.29 o 
   2  -4   4     3220.75     3385.97     52.27 o 
   3  -4   4      710.04      682.52     20.44 o 
   4  -4   4      203.40      215.90      5.66 o 
   5  -4   4      284.55      253.23      6.95 o 
   6  -4   4      199.36      203.76      6.69 o 
   7  -4   4      176.71      172.38      9.95 o 
   8  -4   4        8.26        5.06      4.16 o 
   9  -4   4       26.49       37.98      6.87 o 
  10  -4   4        3.45        1.99      5.43 o 
  -9  -3   4       33.83       32.38      7.42 o 
  -8  -3   4      128.38      118.29     10.13 o 
  -7  -3   4       78.62       79.59      7.60 o 
  -6  -3   4      162.74      140.36      9.22 o 
  -5  -3   4      182.71      173.46      9.41 o 
  -4  -3   4      531.89      491.26     16.10 o 
  -3  -3   4     3523.55     3611.22     78.32 o 
  -2  -3   4     4577.94     4735.55     99.66 o 
  -1  -3   4     4410.41     4721.81     98.22 o 
   0  -3   4     4326.98     4574.96     66.51 o 
   1  -3   4    16598.63    17687.56    403.27 o 
   2  -3   4     2032.70     2139.66     32.29 o 
   3  -3   4      254.98      250.11      5.87 o 
   4  -3   4      532.18      503.01     10.16 o 
   5  -3   4      725.60      682.50     13.56 o 
   6  -3   4      108.84      125.40      6.60 o 
   7  -3   4        3.25        1.09      2.30 o 
   8  -3   4        0.74        0.90      2.69 o 
   9  -3   4       12.90       14.83      5.61 o 
  10  -3   4       13.14       26.59      7.42 o 
  -9  -2   4        1.18       -3.98      4.52 o 
  -8  -2   4        0.39        1.27      4.16 o 
  -7  -2   4       52.57       52.45      6.51 o 
  -6  -2   4        7.04        7.60      3.62 o 
  -5  -2   4       77.72       73.07      6.33 o 
  -4  -2   4      649.24      639.04     18.81 o 
  -3  -2   4       20.70       38.89      4.16 o 
  -2  -2   4     1548.19     1484.10     34.00 o 
  -1  -2   4     1087.54     1131.21     25.87 o 
   0  -2   4     4033.76     4336.98     63.11 o 
   1  -2   4      445.36      412.08      7.74 o 
   2  -2   4      759.71      790.72     13.30 o 
   3  -2   4     1375.17     1384.94     22.32 o 
   4  -2   4      642.19      642.13     12.53 o 
   5  -2   4      684.94      634.75     13.17 o 
   6  -2   4      231.78      268.87      8.25 o 
   7  -2   4      115.08      119.34      5.87 o 
   8  -2   4       26.25       30.03      4.22 o 
   9  -2   4       18.79       18.28      4.09 o 
  -9  -1   4       23.06       23.51      6.69 o 
  -8  -1   4       31.32       31.32      4.54 o 
  -7  -1   4       10.95       14.15      3.26 o 
  -6  -1   4      167.11      155.07      7.24 o 
  -5  -1   4     1969.32     2051.16     34.15 o 
  -4  -1   4     1229.58     1241.36     31.11 o 
  -3  -1   4     2777.05     2776.11     60.96 o 
  -2  -1   4     5125.54     5037.08    105.09 o 
   0  -1   4     3025.49     2865.46     60.59 o 
   1  -1   4       10.40        8.71      2.17 o 
   2  -1   4     4368.16     4249.93     62.14 o 
   3  -1   4      453.95      499.58     12.75 o 
   4  -1   4      333.14      238.08      6.58 o 
   5  -1   4      140.40      145.45      5.63 o 
   6  -1   4       44.49       29.66      5.06 o 
   7  -1   4       77.62       87.88      8.59 o 
   8  -1   4      109.58      103.06      6.44 o 
   9  -1   4       62.38       53.21      5.87 o 
 -10   0   4        3.05       -0.75      4.07 o 
  -9   0   4       41.21       42.61      5.31 o 
  -8   0   4        4.09        2.18      2.86 o 
  -7   0   4       87.57       90.67      5.70 o 
  -6   0   4        0.09       -0.23      2.42 o 
  -5   0   4      350.18      324.96      8.83 o 
  -4   0   4      105.01      115.00      4.60 o 
  -3   0   4       59.53       54.91      2.94 o 
  -2   0   4      279.80      273.85      8.86 o 
  -1   0   4      149.90      138.37      5.61 o 
   0   0   4      247.56      236.59      7.96 o 
   1   0   4      178.86      171.03      4.17 o 
   2   0   4     1111.84     1085.01     17.69 o 
   3   0   4     1342.08     1320.97     22.34 o 
   4   0   4      424.54      382.31      8.93 o 
   5   0   4      120.37      121.34      5.17 o 
   6   0   4      308.35      304.46      9.21 o 
   7   0   4       87.27      102.95      6.60 o 
   8   0   4       22.75       21.24      4.70 o 
   9   0   4       30.60       20.19      5.43 o 
 -10   1   4        0.05        0.35      3.96 o 
  -9   1   4        0.08       -2.02      3.80 o 
  -8   1   4       20.43       24.09      4.03 o 
  -7   1   4      174.40      181.12     10.31 o 
  -6   1   4      308.76      301.01      8.95 o 
  -5   1   4     1070.21     1050.83     19.63 o 
  -4   1   4     1480.11     1539.91     56.07 o 
  -3   1   4     4503.83     4728.08     69.63 o 
  -2   1   4     3572.93     3585.90     51.39 o 
  -1   1   4     1914.65     2034.89     56.71 o 
   0   1   4     6064.02     5813.95    121.01 o 
   1   1   4      628.77      714.01      9.54 o 
   2   1   4     4885.14     4794.54     70.11 o 
   3   1   4      369.90      374.66     12.57 o 
   4   1   4      509.29      459.34     10.38 o 
   5   1   4      427.22      427.73     10.54 o 
   6   1   4      630.61      583.66     13.99 o 
   7   1   4      163.17      173.91      7.67 o 
   8   1   4      100.32       80.74      6.28 o 
   9   1   4        1.59       -2.89      4.70 o 
 -10   2   4        1.05       -3.63      3.63 o 
  -9   2   4        1.19       -2.94      2.94 o 
  -8   2   4        1.06       -1.48      2.73 o 
  -7   2   4       79.62       82.48      5.24 o 
  -6   2   4       41.68       54.57      4.34 o 
  -5   2   4       32.09       30.56      3.80 o 
  -4   2   4       26.43       23.14      1.92 o 
  -3   2   4      702.27      691.54      9.98 o 
  -2   2   4      510.60      450.89      9.22 o 
  -1   2   4     1869.69     1931.85     28.97 o 
   0   2   4      846.46      815.54     10.76 o 
   1   2   4      456.47      437.53      6.35 o 
   2   2   4      472.34      455.91      8.69 o 
   3   2   4      324.33      312.95      5.58 o 
   4   2   4      921.10      896.23     16.81 o 
   5   2   4       96.37       98.53      5.02 o 
   6   2   4      227.86      229.40      8.17 o 
   7   2   4      167.41      179.35      7.80 o 
   8   2   4       83.99       93.15      9.59 o 
   9   2   4        2.65       -1.09      4.52 o 
 -10   3   4        0.16       -2.66      3.71 o 
  -9   3   4       19.09       14.65      4.43 o 
  -8   3   4       51.18       50.31      4.98 o 
  -7   3   4      111.44      104.36      5.82 o 
  -6   3   4      262.18      274.34      8.37 o 
  -5   3   4     1082.00     1106.02     15.74 o 
  -4   3   4     2051.28     2015.26     25.47 o 
  -3   3   4     1710.54     1859.64     23.33 o 
  -2   3   4     4425.32     4540.51     53.10 o 
  -1   3   4     4404.30     4482.00    127.25 o 
   0   3   4     4955.00     5115.90     72.66 o 
   1   3   4      948.82      969.58     16.14 o 
   2   3   4     2149.73     2122.77     25.92 o 
   3   3   4     1504.05     1589.95     28.81 o 
   4   3   4     1133.94     1147.72     18.68 o 
   5   3   4      197.27      174.98      6.46 o 
   6   3   4      498.07      474.98     18.63 o 
   7   3   4        5.43        6.33      4.70 o 
   8   3   4        5.04       -4.34      4.34 o 
 -10   4   4        0.23       -0.36      5.43 o 
  -9   4   4        1.40       -1.39      3.17 o 
  -8   4   4        1.53        0.37      2.60 o 
  -7   4   4        0.01       -0.74      2.68 o 
  -6   4   4        0.02       -1.60      1.60 o 
  -5   4   4       92.88      107.05      4.06 o 
  -4   4   4       22.30       23.14      2.07 o 
  -3   4   4     2545.89     2693.88     32.86 o 
  -2   4   4       11.46       16.83      1.49 o 
  -1   4   4      731.36      748.61     13.49 o 
   0   4   4      432.15      454.60      9.25 o 
   1   4   4      367.97      356.08      7.91 o 
   2   4   4      425.60      477.84     12.30 o 
   3   4   4      181.99      180.36      5.61 o 
   4   4   4      483.65      476.91      9.94 o 
   5   4   4      174.14      170.39     10.49 o 
   6   4   4      186.73      181.06     11.21 o 
   7   4   4       38.00       45.22      7.05 o 
   8   4   4       14.13       20.08      6.15 o 
  -9   5   4        4.77        3.62      5.25 o 
  -8   5   4       21.76       25.92      3.99 o 
  -7   5   4      118.45      124.09      6.07 o 
  -6   5   4      144.33      146.33      4.65 o 
  -5   5   4      501.08      526.32      9.30 o 
  -4   5   4     1401.26     1486.00     24.20 o 
  -3   5   4     1530.13     1583.78     23.32 o 
  -2   5   4     1501.50     1534.09     19.91 o 
  -1   5   4     1590.88     1527.75     49.65 o 
   0   5   4     1540.76     1622.57     26.17 o 
   1   5   4     1713.29     1854.37     29.33 o 
   2   5   4      978.89     1035.68     26.68 o 
   3   5   4      703.91      672.51     13.57 o 
   4   5   4      998.66      965.52     28.94 o 
   5   5   4       71.74       58.79      7.42 o 
   6   5   4      129.93      120.10      9.59 o 
   7   5   4        0.20       -1.63      4.34 o 
   8   5   4        6.15        1.27      5.25 o 
  -9   6   4        3.16       -2.17      4.34 o 
  -8   6   4        0.84       -4.52      4.52 o 
  -7   6   4        9.70        8.73      3.04 o 
  -6   6   4       90.57       99.06      3.99 o 
  -5   6   4      241.80      243.87      5.87 o 
  -4   6   4       76.31       78.08      3.37 o 
  -3   6   4      106.42      110.32      4.18 o 
  -2   6   4       76.62       78.46      2.83 o 
  -1   6   4       12.64       10.20      2.07 o 
   0   6   4      137.21      158.78      5.56 o 
   1   6   4      153.08      135.46      5.13 o 
   2   6   4      105.68      113.58      4.68 o 
   3   6   4      117.83      109.50      8.41 o 
   4   6   4      232.59      234.78     12.66 o 
   5   6   4       84.10       87.36      8.68 o 
   6   6   4       20.74       23.51      5.97 o 
   7   6   4        2.59       -0.90      4.52 o 
  -9   7   4        0.25        8.14      5.43 o 
  -8   7   4        9.06       13.02      5.06 o 
  -7   7   4       63.48       76.69      7.96 o 
  -6   7   4      105.46      102.86      4.95 o 
  -5   7   4      331.50      376.16      7.82 o 
  -4   7   4      279.69      291.76      6.56 o 
  -3   7   4      529.03      500.87     11.41 o 
  -2   7   4      332.71      345.22      8.88 o 
  -1   7   4     1223.26     1309.46     22.89 o 
   0   7   4      713.00      720.22     36.45 o 
   1   7   4      907.25      935.12     17.72 o 
   2   7   4     1131.77     1059.73     19.59 o 
   3   7   4      825.43      837.71     16.47 o 
   4   7   4      664.51      609.01     22.61 o 
   5   7   4       60.92       75.97      8.50 o 
   6   7   4        0.20       -2.53      3.98 o 
  -9   8   4        0.00        2.35      5.61 o 
  -8   8   4        2.30        2.89      4.52 o 
  -7   8   4       19.37       20.44      5.61 o 
  -6   8   4        3.57        4.40      2.47 o 
  -5   8   4       15.81       20.62      3.98 o 
  -4   8   4        1.86       -0.47      3.89 o 
  -3   8   4        8.09        6.03      2.26 o 
  -2   8   4       67.79       89.63      4.89 o 
  -1   8   4        0.36        0.00      2.07 o 
   0   8   4       79.70       92.86      4.91 o 
   1   8   4      125.63      128.90      5.65 o 
   2   8   4      163.44      161.86      6.32 o 
   3   8   4      147.69      157.17      6.22 o 
   4   8   4       79.01       78.32      8.86 o 
   5   8   4        6.64       -0.36      4.52 o 
   6   8   4        4.60        8.32      6.51 o 
  -6   9   4       61.16       54.08      5.79 o 
  -5   9   4       55.32       66.74      5.97 o 
  -4   9   4       75.23       65.66      5.79 o 
  -2   9   4      139.23      123.25     13.84 o 
  -1   9   4      430.95      485.63     12.15 o 
   0   9   4      838.57      804.36     18.00 o 
   1   9   4     1113.77     1173.79     22.27 o 
   2   9   4      825.90      817.55     21.98 o 
   3   9   4      301.24      321.61     12.39 o 
   4   9   4       28.25       22.79      6.33 o 
   5   9   4       34.96       51.91      8.68 o 
  -6  10   4        1.95        0.54      3.44 o 
  -5  10   4        1.16        0.54      3.07 o 
  -4  10   4        0.75        0.36      3.07 o 
  -3  10   4        0.04        1.99      3.44 o 
  -2  10   4       71.09       70.00      6.15 o 
  -1  10   4       24.07       25.06      3.78 o 
   0  10   4       98.79       99.02      5.81 o 
   1  10   4      182.61      190.47      7.64 o 
   2  10   4      116.07      120.50      6.15 o 
   3  10   4        0.83        0.18      4.70 o 
   4  10   4       14.70       12.30      6.51 o 
  -7  11   4        2.60        0.36      3.98 o 
  -6  11   4       16.32       19.90      5.06 o 
  -5  11   4       23.87       10.85      4.34 o 
  -4  11   4       12.65       10.49      3.98 o 
  -3  11   4       71.80       90.62      7.42 o 
  -2  11   4      206.80      220.49     11.03 o 
  -1  11   4      389.60      396.66     15.01 o 
   0  11   4      443.30      438.09     16.10 o 
   1  11   4      281.56      292.09      9.86 o 
   2  11   4       23.06       16.32      3.60 o 
   3  11   4       44.97       40.15      8.50 o 
  -5  12   4        0.18       -3.62      3.62 o 
  -4  12   4        2.04       -0.36      3.80 o 
  -3  12   4        1.58        2.17      4.16 o 
  -2  12   4       14.75        7.96      4.16 o 
  -1  12   4       49.28       56.80      7.05 o 
   0  12   4       19.67       20.98      5.25 o 
   1  12   4        2.76        1.81      3.80 o 
   2  12   4       11.42        7.24      4.34 o 
  -3  13   4       73.33       78.14      8.14 o 
  -2  13   4      127.81      147.60     10.13 o 
  -1  13   4      101.54       97.31      8.50 o 
  -1 -14   5        6.54        8.68      4.88 o 
   0 -14   5       17.32       14.47      5.61 o 
   1 -14   5       44.11       43.05      7.24 o 
   2 -14   5       64.64       63.67      7.96 o 
   3 -14   5       10.31       12.66      5.61 o 
   4 -14   5       11.09        1.27      5.06 o 
   5 -14   5        3.84       -0.44      3.12 o 
  -2 -13   5       18.07       14.29      4.88 o 
  -1 -13   5       10.88        4.70      3.80 o 
   0 -13   5       23.25       15.19      4.88 o 
   2 -13   5       42.00       51.01      6.33 o 
   3 -13   5       61.86       54.88      4.81 o 
   4 -13   5       41.66       46.12      6.33 o 
   5 -13   5       34.87       33.70      4.41 o 
   6 -13   5       26.11       21.35      4.47 o 
  -3 -12   5       33.83       51.19      6.51 o 
   0 -12   5      168.82      151.76      8.86 o 
   1 -12   5      111.10      113.95      7.78 o 
   2 -12   5       44.92       47.75      6.15 o 
   3 -12   5       37.51       37.98      5.61 o 
   4 -12   5        0.12       -0.36      3.44 o 
   5 -12   5        6.99        1.77      2.68 o 
   6 -12   5        1.36       -2.56      2.56 o 
   7 -12   5        1.28       -2.89      4.16 o 
  -2 -11   5       23.56       20.26      5.25 o 
  -1 -11   5      126.03      118.47      8.14 o 
   0 -11   5       40.79       34.55      4.88 o 
   1 -11   5       85.55       86.10      6.51 o 
   2 -11   5      123.37      131.86      7.96 o 
   3 -11   5       47.44       44.31      5.61 o 
   4 -11   5       96.36      105.27      7.60 o 
   5 -11   5       89.95       81.03      6.87 o 
   6 -11   5       27.23       33.50      4.21 o 
   7 -11   5       16.88       23.69      5.43 o 
   8 -11   5        5.62        9.22      5.43 o 
  -6 -10   5       28.66       24.24      7.42 o 
  -5 -10   5       30.54       38.35      7.05 o 
  -4 -10   5       60.16       84.29      9.04 o 
  -3 -10   5      172.05      160.52      7.23 o 
  -2 -10   5      655.92      635.97     20.80 o 
  -1 -10   5      364.74      334.26     13.38 o 
   0 -10   5        4.46       10.31      3.62 o 
   1 -10   5        3.48        3.80      3.07 o 
   2 -10   5       55.92       70.36      5.97 o 
   3 -10   5      100.74       89.35      6.69 o 
   4 -10   5       36.20       36.54      5.06 o 
   5 -10   5       44.29       53.36      6.33 o 
   6 -10   5        4.04        8.86      3.98 o 
   7 -10   5       21.05       15.92      4.88 o 
   8 -10   5        1.55       -0.72      3.80 o 
  -6  -9   5        1.12       -0.72      4.88 o 
  -5  -9   5        0.76       -0.36      3.62 o 
  -4  -9   5       26.08       28.22      5.97 o 
  -3  -9   5        8.44        6.69      3.62 o 
  -2  -9   5       28.94       28.97      3.26 o 
  -1  -9   5      110.25      123.00      7.78 o 
   0  -9   5       13.60       11.03      3.26 o 
   1  -9   5       22.99       24.60      4.34 o 
   2  -9   5      129.36      139.46      7.78 o 
   3  -9   5      224.18      213.44      9.59 o 
   4  -9   5       82.36       74.70      6.33 o 
   5  -9   5       64.88       57.52      6.33 o 
   6  -9   5       96.15       96.23      7.42 o 
   7  -9   5       26.24       18.45      5.06 o 
   8  -9   5       13.90       11.40      5.06 o 
   9  -9   5       18.04       15.37      5.79 o 
  -7  -8   5        9.21       14.65      6.15 o 
  -6  -8   5       23.03       36.18      6.87 o 
  -5  -8   5      258.12      221.76     12.66 o 
  -4  -8   5      759.19      703.43     23.15 o 
  -3  -8   5      700.62      621.13     20.08 o 
  -2  -8   5      541.99      620.41     18.99 o 
  -1  -8   5       34.69       27.01      3.98 o 
   0  -8   5     1158.59     1221.65     30.93 o 
   1  -8   5      472.12      444.42     14.47 o 
   2  -8   5     1035.90      984.70     25.68 o 
   3  -8   5      323.87      284.70     11.03 o 
   4  -8   5       71.76       78.50      6.15 o 
   5  -8   5      265.13      246.54     11.03 o 
   6  -8   5       25.97       34.37      5.43 o 
   7  -8   5        3.44       -1.81      3.26 o 
   8  -8   5       18.70       12.12      4.88 o 
   9  -8   5        1.72        2.53      4.52 o 
  -7  -7   5        0.41        0.36      4.70 o 
  -6  -7   5        1.10        0.00      3.80 o 
  -5  -7   5        0.51       -0.72      3.62 o 
  -4  -7   5      123.71      128.78      8.68 o 
  -3  -7   5        3.27       -0.72      3.07 o 
  -2  -7   5       12.69        9.22      3.07 o 
  -1  -7   5       75.88       84.51      4.12 o 
   0  -7   5      200.12      204.47      7.42 o 
   1  -7   5      263.06      261.19      9.95 o 
   2  -7   5       87.16       91.34      5.79 o 
   3  -7   5      538.96      496.33     15.19 o 
   4  -7   5      323.45      287.78     11.21 o 
   5  -7   5      134.45      119.74      7.60 o 
   6  -7   5      163.20      173.46      9.22 o 
   7  -7   5      127.42      104.73      8.14 o 
   8  -7   5      102.79      116.67      9.04 o 
   9  -7   5        9.70       15.56      5.61 o 
  -8  -6   5        4.13        2.53      5.25 o 
  -7  -6   5       97.22       91.34      9.04 o 
  -6  -6   5      328.65      278.91     14.11 o 
  -5  -6   5      920.66      867.85     26.77 o 
  -4  -6   5      504.34      494.16     17.36 o 
  -3  -6   5      175.55      162.43      8.50 o 
  -2  -6   5     2216.42     2045.36     47.03 o 
  -1  -6   5      927.74      959.74     23.69 o 
   0  -6   5     3569.42     3367.68     55.62 o 
   1  -6   5      284.50      311.53      6.60 o 
   3  -6   5      978.95     1008.75     25.32 o 
   4  -6   5      266.82      241.83      9.77 o 
   5  -6   5       79.55       74.34      5.97 o 
   6  -6   5        0.25        0.36      3.26 o 
   7  -6   5        1.52        1.63      3.44 o 
   8  -6   5        7.23       14.65      4.88 o 
   9  -6   5        0.29       -2.35      4.52 o 
  -8  -5   5        1.30        5.79      5.25 o 
  -7  -5   5        2.85        1.27      4.52 o 
  -6  -5   5       14.40        8.32      4.16 o 
  -5  -5   5        0.52        1.09      2.89 o 
  -4  -5   5       18.47       17.36      4.16 o 
  -3  -5   5      144.44      128.24      7.42 o 
  -2  -5   5       13.40       15.92      3.07 o 
  -1  -5   5       46.79       62.22      4.16 o 
   0  -5   5      532.68      502.43      9.66 o 
   1  -5   5      347.96      364.65     11.76 o 
   2  -5   5      259.36      256.53      7.33 o 
   3  -5   5      645.28      613.87     19.63 o 
   4  -5   5      314.80      278.82      6.60 o 
   5  -5   5      229.91      238.76     10.13 o 
   6  -5   5      245.81      226.46     10.67 o 
   7  -5   5       29.37       20.98      4.52 o 
   8  -5   5       20.25       30.57      5.79 o 
   9  -5   5        0.09       -3.26      3.98 o 
  -9  -4   5       17.94       12.12      6.51 o 
  -8  -4   5       92.21       98.58     10.31 o 
  -7  -4   5      215.55      191.73     11.94 o 
  -6  -4   5      121.60      117.21      8.86 o 
  -5  -4   5      166.96      160.08      9.41 o 
  -4  -4   5      815.16      742.32     21.89 o 
  -3  -4   5      362.79      318.89     11.76 o 
  -2  -4   5      940.89      966.25     24.42 o 
  -1  -4   5     1862.21     1920.92     42.51 o 
   0  -4   5     3428.09     3266.51     48.66 o 
   1  -4   5     2808.44     3391.94     50.39 o 
   2  -4   5     2980.81     2793.74     41.88 o 
   3  -4   5     1301.14     1186.64     34.82 o 
   4  -4   5      710.51      717.71     13.41 o 
   5  -4   5       82.41       90.75      4.25 o 
   6  -4   5      154.55      139.46      8.14 o 
   7  -4   5        4.49       13.02      4.52 o 
   8  -4   5        0.07        2.53      3.98 o 
   9  -4   5        7.72        5.97      5.43 o 
  -9  -3   5        4.55        2.53      5.43 o 
  -8  -3   5        0.22       -0.90      4.34 o 
  -7  -3   5       26.73       31.47      6.15 o 
  -6  -3   5        3.70        2.71      3.44 o 
  -5  -3   5        0.51        1.63      3.07 o 
  -4  -3   5      152.22      131.50      7.78 o 
  -3  -3   5       17.31       11.21      3.07 o 
  -2  -3   5       57.97       48.84      3.98 o 
  -1  -3   5        9.53       19.35      2.53 o 
   0  -3   5      740.36      688.42     12.27 o 
   1  -3   5      494.32      525.88      9.84 o 
   2  -3   5       91.80       94.38      4.61 o 
   3  -3   5      381.49      369.15      7.93 o 
   4  -3   5      511.43      450.79     10.13 o 
   5  -3   5       69.14       86.60      4.34 o 
   6  -3   5        8.55        2.40      2.24 o 
   7  -3   5       12.60       20.01      3.17 o 
   8  -3   5       25.57       28.40      5.97 o 
   9  -3   5       11.03        9.22      5.61 o 
  -9  -2   5       30.48       15.56      5.79 o 
  -8  -2   5       52.15       56.98      7.78 o 
  -7  -2   5       67.49       71.27      7.60 o 
  -6  -2   5      129.81      138.55      8.68 o 
  -5  -2   5       14.36       11.58      3.62 o 
  -4  -2   5      458.59      421.81     14.47 o 
  -3  -2   5      880.92      764.39     20.80 o 
  -2  -2   5     1369.56     1566.40     35.99 o 
  -1  -2   5    11159.30    11310.63    230.80 o 
   0  -2   5     4768.69     5145.55     75.01 o 
   1  -2   5     7809.92     7719.28    111.13 o 
   2  -2   5     3801.14     3904.85     57.61 o 
   3  -2   5     3483.95     3370.18     50.58 o 
   4  -2   5     2360.75     2630.81     40.92 o 
   5  -2   5       84.52       69.93      4.03 o 
   6  -2   5       45.36       55.81      7.96 o 
   7  -2   5      155.99      173.26     10.58 o 
   8  -2   5        5.52        4.25      3.53 o 
   9  -2   5        0.02       -3.98      4.88 o 
  -9  -1   5       39.64       34.55      7.24 o 
  -8  -1   5        8.85       10.31      4.70 o 
  -7  -1   5       22.93       24.60      5.06 o 
  -6  -1   5       23.07       26.95      5.25 o 
  -5  -1   5      458.62      435.19     15.37 o 
  -4  -1   5      120.64      146.15      7.96 o 
  -3  -1   5       11.29        5.79      2.35 o 
  -2  -1   5      176.46      209.09      7.96 o 
  -1  -1   5      108.34      121.55      5.61 o 
   0  -1   5      179.07      165.99      5.43 o 
   1  -1   5     1197.67     1221.22     24.78 o 
   2  -1   5      249.46      254.27      5.92 o 
   3  -1   5      237.65      218.41      5.87 o 
   4  -1   5      119.36      113.24      4.70 o 
   5  -1   5      186.43      202.33      6.83 o 
   6  -1   5       15.89       15.66      2.88 o 
   7  -1   5       98.88       96.95     10.94 o 
   8  -1   5       35.50       35.07      4.73 o 
   9  -1   5       17.75       18.11      7.14 o 
  -9   0   5       30.03       29.30      6.87 o 
  -8   0   5       30.47       30.66      4.41 o 
  -7   0   5       38.86       46.68      4.60 o 
  -6   0   5       37.29       45.96      4.52 o 
  -5   0   5       61.31       56.32      3.89 o 
  -4   0   5     1510.53     1553.56     37.44 o 
  -3   0   5     4915.45     5108.16    107.98 o 
  -2   0   5     1672.14     1881.31     42.33 o 
  -1   0   5     6843.83     6350.61    131.86 o 
   0   0   5     6020.08     6450.60    179.70 o 
   1   0   5    10301.53    10070.22    144.10 o 
   2   0   5     3618.79     4266.28     62.90 o 
   3   0   5      971.12      779.62     26.23 o 
   4   0   5       57.35       53.10      3.57 o 
   5   0   5      714.55      663.29     14.18 o 
   6   0   5       60.07       77.40      4.91 o 
   7   0   5       63.50       65.23     11.40 o 
   8   0   5       12.58       15.38      3.98 o 
   9   0   5        9.97        7.51      5.88 o 
  -9   1   5        1.41        2.91      3.26 o 
  -8   1   5        8.15        9.02      3.37 o 
  -7   1   5      183.76      205.37      7.99 o 
  -6   1   5        8.86        6.51      2.69 o 
  -5   1   5      176.36      169.59      6.27 o 
  -4   1   5      114.96      120.99      4.79 o 
  -3   1   5      122.10      132.94      6.69 o 
  -2   1   5      378.00      397.57     12.30 o 
  -1   1   5       22.07       29.30      3.44 o 
   0   1   5        7.34        4.28      1.27 o 
   1   1   5      939.16      913.12     15.30 o 
   2   1   5       11.02       10.12      1.52 o 
   3   1   5      122.94      103.06      7.87 o 
   4   1   5       25.41       31.65      2.95 o 
   5   1   5      420.20      376.97     16.01 o 
   6   1   5        8.51       12.80      2.88 o 
   7   1   5       46.38       47.07      5.43 o 
   8   1   5       20.76       16.64      5.61 o 
   9   1   5       13.40       22.43      6.69 o 
  -9   2   5        4.97        5.90      4.25 o 
  -8   2   5        0.34       -0.54      2.81 o 
  -7   2   5       24.14       24.88      3.81 o 
  -6   2   5      274.42      287.80      8.89 o 
  -5   2   5      806.89      822.07     16.37 o 
  -4   2   5      371.91      369.79      8.89 o 
  -3   2   5     1364.12     1250.17     16.69 o 
  -2   2   5     2297.21     2244.23     33.83 o 
  -1   2   5     3945.14     3911.89     88.81 o 
   0   2   5     5925.35     6304.31     72.82 o 
   1   2   5      997.02      860.82     17.26 o 
   2   2   5      101.25      158.20      6.89 o 
   3   2   5     1890.53     1765.28     28.62 o 
   4   2   5      395.03      366.65      9.11 o 
   5   2   5      556.81      566.07     13.05 o 
   6   2   5       95.15       76.51      7.60 o 
   7   2   5      210.71      203.85     12.30 o 
   8   2   5       43.12       50.46      7.96 o 
  -9   3   5        6.07        0.42      4.34 o 
  -8   3   5        0.79       -2.17      2.78 o 
  -7   3   5       20.09       22.06      3.57 o 
  -6   3   5       10.27       14.87      2.91 o 
  -5   3   5      148.28      147.69      4.42 o 
  -4   3   5       12.92        6.13      1.62 o 
  -3   3   5     1329.38     1356.06     17.91 o 
  -2   3   5        2.62       11.72      3.44 o 
  -1   3   5       45.37       57.95      3.00 o 
   0   3   5      280.26      290.08      7.42 o 
   1   3   5        0.12        0.41      1.17 o 
   2   3   5       21.03       15.41      1.40 o 
   3   3   5      170.53      171.11      5.15 o 
   4   3   5        0.22       -1.27      3.07 o 
   5   3   5      168.98      177.26     10.49 o 
   6   3   5       22.85       28.22      5.97 o 
   7   3   5       27.29       36.90      6.69 o 
   8   3   5        2.68        1.45      4.70 o 
  -9   4   5        0.10        0.82      3.64 o 
  -8   4   5       27.93       29.26      4.47 o 
  -7   4   5      143.36      141.43      6.64 o 
  -6   4   5      104.70      113.46      4.23 o 
  -5   4   5      111.96      112.47      4.53 o 
  -4   4   5      432.92      382.89      7.23 o 
  -3   4   5     1992.33     1986.69     25.24 o 
  -2   4   5     3997.20     4110.58     91.34 o 
  -1   4   5      111.39       99.44      4.08 o 
   0   4   5       61.04       37.34      5.88 o 
   1   4   5     2160.29     2127.53     63.94 o 
   2   4   5      933.57      875.76     15.73 o 
   3   4   5      979.64     1003.77     17.73 o 
   4   4   5      506.85      461.63     10.04 o 
   5   4   5      662.07      622.58     22.07 o 
   6   4   5      178.50      170.57     11.40 o 
   7   4   5      130.63      125.53     10.49 o 
   8   4   5       22.36       23.33      6.87 o 
  -9   5   5        0.42       -3.44      4.88 o 
  -8   5   5        0.01        3.09      3.06 o 
  -7   5   5       13.73       14.29      3.45 o 
  -6   5   5       72.25       74.64      3.64 o 
  -5   5   5      225.67      238.42      5.84 o 
  -4   5   5      199.29      179.87      5.18 o 
  -3   5   5      134.02      144.93      4.13 o 
  -2   5   5      157.64      151.77      3.87 o 
  -1   5   5      122.29      140.53      6.51 o 
   0   5   5        9.31       14.40      2.30 o 
   1   5   5        2.03        3.11      1.81 o 
   2   5   5       41.71       31.26      3.44 o 
   3   5   5       80.91       99.02      6.96 o 
   4   5   5        7.07        2.71      3.80 o 
   5   5   5       67.75       73.80      7.96 o 
   6   5   5       20.30       17.00      5.43 o 
   7   5   5        3.02        0.72      4.16 o 
  -9   6   5       26.39       20.08      6.69 o 
  -8   6   5       11.71       16.64      5.43 o 
  -7   6   5        7.44        3.37      2.75 o 
  -6   6   5      163.44      172.15      5.28 o 
  -5   6   5      495.69      504.27      9.38 o 
  -4   6   5     1145.12     1113.25     16.20 o 
  -3   6   5      153.12      161.15      8.59 o 
  -2   6   5      253.10      223.95      6.91 o 
  -1   6   5      695.92      657.21     15.83 o 
   0   6   5     1023.73     1027.70     18.79 o 
   1   6   5      868.96      863.43     16.51 o 
   2   6   5      746.84      778.77     15.25 o 
   3   6   5      311.34      280.00      7.83 o 
   4   6   5      292.99      290.85     14.47 o 
   5   6   5      267.17      252.51     13.75 o 
   6   6   5       65.88       88.99      9.77 o 
   7   6   5        0.68       -3.44      4.88 o 
  -9   7   5        0.32       -1.63      5.79 o 
  -8   7   5        1.28        3.26      5.06 o 
  -7   7   5       17.82       18.45      4.88 o 
  -6   7   5       21.56       19.97      2.74 o 
  -5   7   5       14.28       22.33      5.88 o 
  -4   7   5       89.60      105.61      5.26 o 
  -3   7   5       48.17       42.96      8.41 o 
  -2   7   5       36.88       40.98      3.69 o 
  -1   7   5        1.68       -1.22      1.97 o 
   0   7   5        0.09       -0.01      1.91 o 
   1   7   5        1.65        0.69      2.04 o 
   2   7   5        2.68        0.42      1.87 o 
   3   7   5        5.81        4.21      2.16 o 
   4   7   5        0.11        1.09      3.98 o 
   5   7   5        3.55       -2.71      4.16 o 
   6   7   5        6.97        9.59      5.61 o 
  -6   8   5      182.96      174.73      8.68 o 
  -5   8   5       46.28       52.45      5.43 o 
  -4   8   5       35.35       41.99      4.00 o 
  -3   8   5      139.70      123.15     11.40 o 
  -2   8   5      558.89      566.15     20.44 o 
  -1   8   5      330.86      313.71      9.17 o 
   0   8   5      350.11      382.92     10.34 o 
   1   8   5       93.67       77.36      4.72 o 
   2   8   5      280.78      320.24     12.48 o 
   3   8   5      185.73      171.72      8.95 o 
   4   8   5      129.63      143.98     11.21 o 
   5   8   5        4.10        2.71      4.88 o 
  -6   9   5        6.59       10.85      3.98 o 
  -5   9   5        9.57       -3.07      3.26 o 
  -4   9   5       10.81        6.69      3.44 o 
  -3   9   5        2.75       -0.81      2.34 o 
  -2   9   5       19.77       23.90      3.60 o 
  -1   9   5        3.71        2.83      2.60 o 
   0   9   5      102.48       97.90      6.96 o 
   1   9   5       53.58       58.96      4.55 o 
   2   9   5       30.48       27.72      3.64 o 
   3   9   5        0.79        0.15      2.38 o 
   4   9   5        1.46       -1.81      5.06 o 
   5   9   5        0.17        2.71      5.97 o 
  -7  10   5        5.99        8.14      4.34 o 
  -6  10   5        0.04        0.00      3.26 o 
  -5  10   5       34.43       35.81      5.43 o 
  -4  10   5      108.84      122.82      7.96 o 
  -3  10   5      102.03       90.26      7.24 o 
  -2  10   5      160.18      173.64      9.59 o 
  -1  10   5       46.42       44.66      9.95 o 
   0  10   5      124.72      143.02     13.84 o 
   1  10   5      169.53      177.30      7.49 o 
   2  10   5      236.55      228.45      8.40 o 
   3  10   5       20.04       14.65      6.51 o 
   4  10   5       40.64       36.36      8.50 o 
  -6  11   5        1.07        3.26      4.52 o 
  -5  11   5        2.77        5.97      4.16 o 
  -4  11   5        0.60        3.44      3.62 o 
  -3  11   5        2.22        0.72      3.80 o 
  -2  11   5       70.99       73.44      7.42 o 
  -1  11   5       43.33       52.82      6.33 o 
   0  11   5       20.34       16.46      4.52 o 
   1  11   5        0.39       -2.93      2.93 o 
   2  11   5       11.64       13.80      5.43 o 
  -5  12   5       33.54       39.61      6.51 o 
  -4  12   5       33.75       43.05      6.51 o 
  -3  12   5       11.22       10.13      4.88 o 
  -2  12   5       32.71       29.84      5.79 o 
  -1  12   5      101.54      122.63      8.86 o 
   0  12   5      135.01      131.86      9.04 o 
   1  12   5       29.30       17.91      5.25 o 
  -1 -14   6        2.69        2.53      4.34 o 
   0 -14   6       18.58       13.38      5.06 o 
   3 -14   6        0.57        1.28      3.24 o 
   4 -14   6        3.83       -2.94      2.94 o 
   5 -14   6        1.22        3.67      3.64 o 
  -3 -13   6       67.11       49.56      6.69 o 
   0 -13   6      168.46      138.73      9.22 o 
   1 -13   6      104.66      121.37      8.86 o 
   2 -13   6       52.52       67.65      7.60 o 
   3 -13   6      107.56      121.73      8.86 o 
   4 -13   6        2.14        1.63      3.98 o 
   5 -13   6        0.79       -2.62      2.62 o 
   6 -13   6       29.26       37.75      4.91 o 
  -2 -12   6        3.29       -0.54      4.16 o 
  -1 -12   6        1.30        3.07      4.16 o 
   0 -12   6        7.98        1.81      3.80 o 
   1 -12   6        8.20        9.04      3.98 o 
   2 -12   6       17.90       24.24      5.06 o 
   3 -12   6        8.48       10.13      4.34 o 
   4 -12   6       87.56       93.33      8.14 o 
   5 -12   6        3.34       -0.72      3.80 o 
   6 -12   6        0.60        0.73      3.53 o 
   7 -12   6        0.04        2.17      4.52 o 
  -3 -11   6       42.67       44.68      6.51 o 
  -2 -11   6      232.21      216.33     11.94 o 
  -1 -11   6      273.97      309.66     14.11 o 
   0 -11   6      169.19      168.40      9.59 o 
   1 -11   6      381.17      371.52     14.47 o 
   2 -11   6       36.90       43.77      5.61 o 
   3 -11   6        0.30        0.00      3.07 o 
   4 -11   6      155.68      143.26      9.22 o 
   5 -11   6      121.02      131.50      8.86 o 
   6 -11   6       67.89       56.80      6.87 o 
   7 -11   6       14.87       16.82      5.06 o 
   8 -11   6        4.15        1.63      4.52 o 
  -6 -10   6        2.95        5.06      6.33 o 
  -5 -10   6        0.27       -0.90      5.06 o 
  -4 -10   6        3.44        1.45      4.16 o 
  -3 -10   6        1.10        1.63      3.62 o 
  -2 -10   6        2.80       -2.89      2.89 o 
  -1 -10   6        0.03        1.81      3.26 o 
   0 -10   6        2.20        3.62      3.44 o 
   1 -10   6       83.67       84.83      6.69 o 
   2 -10   6      269.21      239.30     11.03 o 
   3 -10   6       76.84       75.43      6.51 o 
   4 -10   6       13.01        4.70      3.80 o 
   5 -10   6       18.38       20.98      4.70 o 
   6 -10   6       15.55        7.96      3.98 o 
   7 -10   6        8.54        4.52      4.16 o 
   8 -10   6        5.64       11.21      4.88 o 
  -6  -9   6       32.84       36.90      7.42 o 
  -5  -9   6       15.08       18.63      6.15 o 
  -4  -9   6      199.60      203.85     11.76 o 
  -3  -9   6      300.23      357.23     14.65 o 
  -2  -9   6        9.23       10.13      2.81 o 
  -1  -9   6      947.17     1015.63     28.22 o 
   0  -9   6        5.44        3.07      3.26 o 
   1  -9   6       25.55       19.90      4.16 o 
   2  -9   6      323.10      324.68     12.66 o 
   3  -9   6      433.71      438.45     15.19 o 
   4  -9   6      327.67      319.61     12.84 o 
   5  -9   6       87.35       92.07      7.24 o 
   6  -9   6       49.23       40.70      5.61 o 
   7  -9   6        0.72        1.09      3.98 o 
   8  -9   6       32.45       34.91      6.51 o 
  -7  -8   6        0.03       -3.07      5.25 o 
  -6  -8   6        8.80        3.80      4.70 o 
  -5  -8   6        2.37        1.63      3.98 o 
  -4  -8   6       42.43       52.45      6.69 o 
  -3  -8   6        0.63        2.17      3.44 o 
  -2  -8   6        5.21        5.79      3.44 o 
  -1  -8   6        3.29        1.14      3.17 o 
   0  -8   6      311.40      293.02     11.94 o 
   1  -8   6       79.46       79.04      6.15 o 
   2  -8   6       70.53       78.32      6.15 o 
   3  -8   6       11.71        9.95      3.26 o 
   4  -8   6       64.09       60.05      5.79 o 
   5  -8   6       52.03       61.86      5.97 o 
   6  -8   6        6.30        3.98      3.26 o 
   7  -8   6        3.56        1.99      3.62 o 
   8  -8   6        6.13        4.88      4.52 o 
   9  -8   6        1.06        0.54      4.34 o 
  -7  -7   6        2.06       -0.54      4.70 o 
  -6  -7   6      110.43      110.15      9.77 o 
  -5  -7   6       41.61       51.01      6.69 o 
  -4  -7   6       22.14       32.74      5.43 o 
  -3  -7   6     1080.24     1037.69     28.40 o 
  -2  -7   6       46.21       51.19      5.25 o 
  -1  -7   6        1.84        6.23      3.98 o 
   0  -7   6      505.80      535.32     10.89 o 
   1  -7   6     1658.30     1568.21     37.62 o 
   2  -7   6      478.36      448.40     14.65 o 
   3  -7   6      808.48      783.74     21.89 o 
   4  -7   6      324.94      321.96     12.30 o 
   5  -7   6       27.70       21.89      4.34 o 
   6  -7   6      237.00      242.74     11.40 o 
   7  -7   6      226.58      226.82     11.58 o 
   8  -7   6       43.31       55.17      7.24 o 
   9  -7   6        0.37        2.17      4.88 o 
  -8  -6   6       12.63       14.29      6.69 o 
  -7  -6   6       13.41       16.82      5.97 o 
  -6  -6   6       24.22       27.86      5.97 o 
  -5  -6   6       25.22       20.62      5.25 o 
  -4  -6   6       90.54      120.65      8.14 o 
  -3  -6   6        3.76       -2.35      2.35 o 
  -2  -6   6        0.05       -1.45      2.35 o 
  -1  -6   6        0.00        0.90      2.17 o 
   0  -6   6        7.65        6.53      1.69 o 
   1  -6   6        9.19       12.59      1.81 o 
   2  -6   6      155.34      152.49      7.14 o 
   3  -6   6        4.99        4.34      2.53 o 
   4  -6   6       87.25       96.23      6.33 o 
   5  -6   6       89.55       85.56      6.33 o 
   6  -6   6        0.20        1.45      3.26 o 
   7  -6   6       54.91       68.91      6.87 o 
   8  -6   6       35.84       32.74      6.15 o 
   9  -6   6        2.29        5.06      5.06 o 
  -8  -5   6       25.19       18.63      5.79 o 
  -7  -5   6       20.05       18.45      5.79 o 
  -6  -5   6       55.25       58.97      7.60 o 
  -5  -5   6      396.80      368.27     15.19 o 
  -4  -5   6       55.81       61.14      6.33 o 
  -3  -5   6       87.11       85.37      6.33 o 
  -2  -5   6     1998.43     1947.87     44.86 o 
  -1  -5   6     1782.68     1722.86     39.25 o 
   0  -5   6     1400.23     1672.97     26.90 o 
   1  -5   6     3734.04     3650.88     54.67 o 
   2  -5   6      187.16      174.39      4.69 o 
   3  -5   6      194.33      144.82      8.05 o 
   4  -5   6      803.39      786.14     14.54 o 
   5  -5   6     1421.97     1312.99     32.92 o 
   6  -5   6      169.44      200.59     10.31 o 
   7  -5   6       12.97        3.80      3.62 o 
   8  -5   6       26.89       23.69      5.79 o 
   9  -5   6        8.30        9.22      5.61 o 
  -8  -4   6       11.17        4.34      4.88 o 
  -7  -4   6       16.91       18.63      5.06 o 
  -6  -4   6        0.31       -2.71      2.89 o 
  -5  -4   6        8.16        7.42      3.44 o 
  -4  -4   6       57.69       65.48      6.15 o 
  -3  -4   6       52.09       47.03      5.06 o 
  -2  -4   6        0.46        0.18      2.35 o 
  -1  -4   6        4.21        2.17      1.81 o 
   0  -4   6       87.47       72.81      3.30 o 
   1  -4   6       38.03       33.35      2.89 o 
   2  -4   6      370.95      396.44      9.59 o 
   3  -4   6       69.46       62.72      4.88 o 
   4  -4   6       46.43       56.32      3.50 o 
   5  -4   6      296.45      231.36      6.89 o 
   6  -4   6      355.01      373.87     14.29 o 
   7  -4   6       18.90       18.27      4.88 o 
   8  -4   6        6.48        4.88      4.34 o 
   9  -4   6       11.32       17.73      5.97 o 
  -9  -3   6        3.12       -4.52      4.52 o 
  -8  -3   6        6.02        0.18      3.80 o 
  -7  -3   6      128.36      130.77      9.59 o 
  -6  -3   6       59.75       67.29      7.24 o 
  -5  -3   6       79.44       83.57      7.05 o 
  -4  -3   6     1526.37     1496.58     37.62 o 
  -3  -3   6     1156.13     1233.95     31.11 o 
  -2  -3   6     3225.99     3297.22     71.63 o 
  -1  -3   6     1398.48     1418.08     32.74 o 
   0  -3   6      564.71      514.65     12.48 o 
   1  -3   6       45.65       18.12      1.85 o 
   2  -3   6     1146.81     1104.71     30.03 o 
   3  -3   6     3614.69     3854.29     57.62 o 
   4  -3   6      744.37      645.09     12.85 o 
   5  -3   6      153.12      152.28      5.68 o 
   6  -3   6       82.34       89.53      4.86 o 
   7  -3   6       40.09       38.22      4.09 o 
   8  -3   6       70.79       90.80      9.22 o 
   9  -3   6        5.79        7.05      5.61 o 
  -9  -2   6        0.60        3.26      5.61 o 
  -8  -2   6        1.77       -2.17      3.80 o 
  -7  -2   6        0.09       -1.09      3.80 o 
  -6  -2   6       81.41       82.12      7.05 o 
  -5  -2   6        6.94       11.40      3.98 o 
  -4  -2   6        3.78        1.63      2.71 o 
  -3  -2   6      170.27      149.04      7.60 o 
  -2  -2   6       57.76       67.47      4.88 o 
  -1  -2   6       10.19       11.03      2.53 o 
   0  -2   6        3.33        1.18      1.36 o 
   1  -2   6       38.68       43.87      2.62 o 
   2  -2   6       80.99       72.37      3.20 o 
   3  -2   6       97.35      103.07      4.16 o 
   4  -2   6      404.48      404.68      9.46 o 
   5  -2   6        0.26        0.34      2.03 o 
   6  -2   6       99.32      112.14      5.50 o 
   7  -2   6        7.49       12.88      3.44 o 
   8  -2   6        4.97       -1.05      3.00 o 
   9  -2   6        9.60       15.74      6.51 o 
  -9  -1   6        5.60        5.43      5.25 o 
  -8  -1   6        0.07       -3.62      3.62 o 
  -7  -1   6        0.19       -2.71      3.26 o 
  -6  -1   6      383.62      375.86     15.37 o 
  -5  -1   6      392.82      401.55     15.19 o 
  -4  -1   6      329.95      329.56     12.48 o 
  -3  -1   6      891.41      923.02     24.24 o 
  -2  -1   6     1226.27     1091.78     26.95 o 
  -1  -1   6      212.10      230.44      8.32 o 
   0  -1   6     1886.84     1729.35     27.48 o 
   1  -1   6     6324.61     6758.08     98.07 o 
   2  -1   6     4687.23     4434.26     65.46 o 
   3  -1   6      378.36      450.09     10.94 o 
   4  -1   6     1161.82     1110.95     28.94 o 
   5  -1   6      407.46      463.12     11.19 o 
   6  -1   6      368.95      365.69     19.35 o 
   7  -1   6       35.36       41.40      4.35 o 
   8  -1   6        2.33       -2.37      3.98 o 
   9  -1   6        2.09        7.72      4.34 o 
  -9   0   6        2.60        1.63      4.88 o 
  -8   0   6       46.17       53.00      7.42 o 
  -7   0   6        0.05       -3.26      3.26 o 
  -6   0   6      168.94      167.13      9.59 o 
  -5   0   6        0.44        0.36      3.44 o 
  -4   0   6      377.63      368.63     13.02 o 
  -3   0   6      167.54      143.07      7.42 o 
  -2   0   6      158.64      169.84      7.60 o 
  -1   0   6       82.62       80.49      5.25 o 
   0   0   6       15.54       22.01      2.04 o 
   1   0   6      437.76      394.44      8.16 o 
   2   0   6      187.65      155.16      8.59 o 
   3   0   6       54.76       48.02      3.53 o 
   4   0   6       67.02       48.05      3.45 o 
   5   0   6       13.99       13.25      6.87 o 
   6   0   6       76.72       73.70      5.05 o 
   7   0   6       18.42       16.16      5.97 o 
   8   0   6       39.69       37.08      6.69 o 
   9   0   6        3.52       -4.88      4.88 o 
  -9   1   6        1.95        0.18      4.52 o 
  -8   1   6       47.82       62.56      5.63 o 
  -7   1   6        5.39        2.91      3.80 o 
  -6   1   6       31.24       33.46      3.84 o 
  -5   1   6      357.49      390.33     14.47 o 
  -4   1   6      140.47      143.98      7.96 o 
  -3   1   6        4.77        0.90      2.17 o 
  -2   1   6     1528.89     1345.91     32.56 o 
  -1   1   6     7550.74     7325.72    153.02 o 
   0   1   6     5548.29     5941.81     86.65 o 
   1   1   6     1791.44     1862.41     59.24 o 
   2   1   6     6761.20     7185.17    104.43 o 
   3   1   6     1136.84     1157.22     20.20 o 
   4   1   6     1344.94     1200.32     62.31 o 
   5   1   6      268.44      243.51     25.32 o 
   6   1   6       48.95       61.31     14.20 o 
   7   1   6        2.08        5.61      3.98 o 
   8   1   6       38.18       40.52      7.05 o 
  -9   2   6       14.38       20.31      4.35 o 
  -8   2   6       29.72       32.30      4.45 o 
  -7   2   6       19.96       16.63      3.37 o 
  -6   2   6      301.59      325.35      9.72 o 
  -5   2   6        6.69        9.59      2.56 o 
  -4   2   6       99.03      112.69      7.05 o 
  -3   2   6        6.62       12.84      3.26 o 
  -2   2   6      228.98      245.47      6.38 o 
  -1   2   6      135.83      116.59      6.42 o 
   0   2   6        1.88        4.00      2.01 o 
   1   2   6      256.25      243.92      4.66 o 
   2   2   6       18.71       12.46      2.26 o 
   3   2   6       12.52       19.52      6.78 o 
   4   2   6       63.52       75.06      6.87 o 
   5   2   6        0.02        2.17      3.44 o 
   6   2   6      113.17      112.69      9.04 o 
   7   2   6       13.66       19.53      5.43 o 
   8   2   6        4.79        3.07      4.70 o 
  -9   3   6        0.55       -0.03      3.56 o 
  -8   3   6        2.19        3.89      3.20 o 
  -7   3   6       15.72        9.50      3.20 o 
  -6   3   6       12.92       12.96      3.13 o 
  -5   3   6        6.35        2.67      2.21 o 
  -4   3   6      219.48      222.71      5.64 o 
  -3   3   6     1782.66     1806.02     28.71 o 
  -2   3   6     1666.78     1682.81     44.41 o 
  -1   3   6     3077.91     3133.20    102.65 o 
   0   3   6     4304.63     4550.27     53.56 o 
   1   3   6     1782.00     1825.44     43.23 o 
   2   3   6     2136.67     2148.91     33.48 o 
   3   3   6      732.88      668.16     21.34 o 
   4   3   6       88.94      138.19      8.86 o 
   5   3   6       57.69       76.33      7.78 o 
   6   3   6      185.37      195.71     12.12 o 
   7   3   6       81.46       91.70      9.59 o 
   8   3   6       11.96        9.77      5.79 o 
  -9   4   6       20.77       21.25      4.54 o 
  -8   4   6       28.17       23.58      4.21 o 
  -7   4   6       10.46       12.10      3.13 o 
  -6   4   6        8.80       14.07      3.06 o 
  -5   4   6        5.02        1.68      1.73 o 
  -4   4   6       12.23       16.62      2.17 o 
  -3   4   6      129.27      115.69      6.51 o 
  -2   4   6      534.06      594.82     16.01 o 
  -1   4   6       40.68       36.45      3.04 o 
   0   4   6       14.74       20.29      2.51 o 
   1   4   6      102.84      111.89      4.55 o 
   2   4   6       19.00       15.29      2.30 o 
   3   4   6        3.08        5.50      1.87 o 
   4   4   6       35.31       43.41      6.33 o 
   5   4   6        0.21       -1.09      3.44 o 
   6   4   6        0.79        5.97      4.16 o 
   7   4   6        7.27       11.94      5.61 o 
  -9   5   6        0.18       -1.05      3.70 o 
  -8   5   6        0.39       -1.25      3.39 o 
  -7   5   6        2.44        1.67      3.26 o 
  -6   5   6        1.00       -1.87      1.87 o 
  -5   5   6       92.20       95.31      4.08 o 
  -4   5   6      102.63      100.52      3.87 o 
  -3   5   6      445.86      425.06     10.03 o 
  -2   5   6      955.22     1045.22     19.00 o 
  -1   5   6     1521.58     1516.97     25.49 o 
   0   5   6      693.47      678.68     16.64 o 
   1   5   6      743.35      737.63     14.56 o 
   2   5   6      103.95      128.27      5.70 o 
   3   5   6      544.57      607.62     12.89 o 
   4   5   6      415.12      407.16     17.55 o 
   5   5   6      303.48      278.55     14.47 o 
   6   5   6       85.30       68.55      8.50 o 
   7   5   6       51.97       55.53      8.68 o 
  -9   6   6        4.23        8.14      6.15 o 
  -8   6   6        2.07        0.90      4.70 o 
  -7   6   6        8.06        9.57      3.32 o 
  -6   6   6        9.58        6.58      2.37 o 
  -5   6   6      396.62      443.96      8.82 o 
  -4   6   6      294.79      297.12     10.22 o 
  -3   6   6       97.17       97.62      4.82 o 
  -2   6   6      173.39      177.32      6.39 o 
  -1   6   6      280.91      276.64      8.04 o 
   0   6   6       67.20       77.35      4.45 o 
   1   6   6       46.11       50.73      3.71 o 
   2   6   6       27.86       31.16      4.79 o 
   3   6   6        3.93        1.53      2.05 o 
   4   6   6        0.34       -1.63      3.98 o 
   5   6   6        0.06       -0.54      4.16 o 
   6   6   6        0.06       -0.36      5.06 o 
  -8   7   6        0.17       -4.52      4.52 o 
  -6   7   6        4.34        2.39      2.77 o 
  -5   7   6       21.51       31.09      3.68 o 
  -4   7   6      196.88      188.64     15.37 o 
  -3   7   6      344.12      366.27      9.91 o 
  -2   7   6       99.28       92.96      5.00 o 
  -1   7   6      417.04      418.38     10.60 o 
   0   7   6       67.19       78.87      4.45 o 
   1   7   6      598.69      624.66     13.86 o 
   2   7   6      437.51      394.93     10.76 o 
   3   7   6      627.94      650.89     14.27 o 
   4   7   6      112.70       95.50      9.22 o 
   5   7   6      141.13      139.46     11.40 o 
   6   7   6      292.61      346.74     18.81 o 
  -6   8   6      125.85       98.94      7.05 o 
  -5   8   6       78.95       79.87      5.21 o 
  -4   8   6       83.36       79.02      5.09 o 
  -3   8   6      169.97      160.27     11.67 o 
  -2   8   6       47.80       47.62      4.21 o 
  -1   8   6      137.79      131.97      6.17 o 
   0   8   6       29.57       28.70      3.58 o 
   1   8   6        5.62        5.49      2.57 o 
   2   8   6        0.17       -1.63      2.27 o 
   3   8   6        4.28        1.74      2.51 o 
   4   8   6        0.23       -2.71      4.88 o 
   5   8   6        2.40        2.71      5.79 o 
  -6   9   6       33.50       24.78      5.06 o 
  -5   9   6       40.81       43.77      5.61 o 
  -4   9   6       23.53       27.67      4.70 o 
  -3   9   6       58.50       63.65     11.58 o 
  -2   9   6        3.90        1.54      2.46 o 
  -1   9   6      181.09      201.21      7.68 o 
   0   9   6      215.92      217.07      8.16 o 
   1   9   6      239.45      262.09      8.93 o 
   2   9   6        5.47        4.10      3.62 o 
   3   9   6      115.94      112.14     11.58 o 
   4   9   6      377.88      419.64     20.98 o 
  -6  10   6       16.00       13.20      4.52 o 
  -5  10   6       34.30       25.14      5.06 o 
  -4  10   6       33.63       35.63      5.43 o 
  -3  10   6       55.33       38.71      5.79 o 
  -2  10   6       29.47       26.47      4.79 o 
  -1  10   6       32.46       33.16      8.50 o 
   0  10   6        5.50        1.92      3.01 o 
   1  10   6       28.11       17.43      3.75 o 
   2  10   6       10.04        7.57      3.20 o 
   3  10   6       17.63       16.82      7.42 o 
  -5  11   6        0.11       -3.07      3.80 o 
  -4  11   6        0.12       -0.54      3.98 o 
  -3  11   6       19.07       20.44      5.06 o 
  -2  11   6       34.66       43.95      5.79 o 
  -1  11   6       12.22       10.67      4.52 o 
   0  11   6       13.52       10.75      3.81 o 
   1  11   6       17.42       13.38      3.78 o 
  -3  12   6       18.06        9.04      5.06 o 
  -2  12   6       19.96       15.37      5.25 o 
  -1  12   6       59.22       53.72      7.05 o 
   1 -14   7       40.89       42.14      7.05 o 
   2 -14   7       23.57       26.23      5.79 o 
   3 -14   7       34.27       35.63      6.51 o 
   4 -14   7       39.38       37.80      6.69 o 
  -1 -13   7       18.03       31.65      6.51 o 
   0 -13   7        1.59       -2.71      4.34 o 
   1 -13   7        1.94       -2.53      3.44 o 
   2 -13   7        3.66        2.89      4.34 o 
   3 -13   7       11.75       15.56      4.88 o 
   4 -13   7        0.02        0.36      3.98 o 
   5 -13   7        1.18        8.50      4.70 o 
   6 -13   7        0.04        0.82      4.52 o 
  -3 -12   7       74.09       85.37      9.41 o 
  -2 -12   7      270.95      278.01     14.65 o 
  -1 -12   7       76.51       87.36      8.32 o 
   0 -12   7       72.65       77.23      7.42 o 
   1 -12   7      165.25      157.91      9.59 o 
   2 -12   7      140.28      136.74      9.22 o 
   3 -12   7      191.31      189.74     10.49 o 
   4 -12   7      230.17      246.90     12.48 o 
   5 -12   7       78.57       83.57      7.78 o 
   6 -12   7        0.35       -2.71      3.62 o 
   7 -12   7        4.65        1.63      4.70 o 
  -4 -11   7        5.89        7.05      5.43 o 
  -3 -11   7       36.43       44.31      6.87 o 
  -2 -11   7        0.71       -2.17      3.44 o 
  -1 -11   7        0.70       -0.72      3.44 o 
   0 -11   7       21.93       22.97      5.43 o 
   1 -11   7        6.66        2.35      3.62 o 
   2 -11   7       33.94       32.92      5.61 o 
   3 -11   7       40.15       53.54      6.51 o 
   4 -11   7        9.42        7.42      3.98 o 
   5 -11   7        0.23       -1.81      3.62 o 
   6 -11   7        0.15       -2.89      3.62 o 
   7 -11   7        0.02       -2.35      4.16 o 
  -5 -10   7       22.81       13.38      6.15 o 
  -3 -10   7       55.28       66.38      7.96 o 
  -2 -10   7      258.05      285.42     13.93 o 
  -1 -10   7      285.39      259.02     12.48 o 
   0 -10   7      431.57      451.11     17.00 o 
   1 -10   7     1243.43     1218.75     32.56 o 
   2 -10   7     1304.13     1224.90     32.56 o 
   3 -10   7      472.21      423.43     15.74 o 
   4 -10   7       49.35       60.77      6.87 o 
   5 -10   7       98.00       89.17      7.42 o 
   6 -10   7       34.40       49.74      6.69 o 
   7 -10   7       10.64        6.69      4.70 o 
   8 -10   7        9.06        8.32      5.25 o 
  -6  -9   7        4.57        1.81      5.43 o 
  -5  -9   7       38.97       37.08      6.87 o 
  -4  -9   7        3.05        3.07      4.16 o 
  -3  -9   7       36.29       58.06      6.87 o 
  -2  -9   7       46.64       44.13      6.33 o 
  -1  -9   7        8.01       10.49      4.34 o 
   0  -9   7      351.66      367.72     14.83 o 
   1  -9   7      179.73      166.05      9.41 o 
   2  -9   7       41.38       35.99      5.06 o 
   3  -9   7        1.11        1.63      3.26 o 
   4  -9   7        0.32        2.17      3.44 o 
   5  -9   7        1.03        5.25      3.62 o 
   6  -9   7       16.77       15.19      4.70 o 
   7  -9   7        3.39       -1.63      3.62 o 
   8  -9   7        6.43        6.15      4.88 o 
  -7  -8   7        7.41        2.71      5.61 o 
  -6  -8   7      105.86      112.69     10.31 o 
  -5  -8   7       43.93       39.43      6.51 o 
  -4  -8   7      127.80      130.05      9.41 o 
  -3  -8   7      161.62      188.84     10.13 o 
  -2  -8   7      768.75      777.77     22.43 o 
  -1  -8   7     1756.52     1808.43     30.59 o 
   0  -8   7     3619.99     3603.08     79.59 o 
   1  -8   7     1316.11     1293.64     33.28 o 
   2  -8   7      537.59      506.64     16.82 o 
   3  -8   7      423.17      436.64     15.37 o 
   4  -8   7      321.89      293.93     12.30 o 
   5  -8   7      114.69      129.69      8.32 o 
   6  -8   7       88.93       90.98      7.42 o 
   7  -8   7      116.21      119.74      8.86 o 
   8  -8   7       51.27       44.50      7.05 o 
  -7  -7   7       16.89       20.44      6.33 o 
  -6  -7   7       15.25       12.48      5.25 o 
  -5  -7   7       19.94       26.95      5.79 o 
  -4  -7   7        0.65       -3.07      3.07 o 
  -3  -7   7       89.45       99.48      7.24 o 
  -2  -7   7      264.78      244.73     10.49 o 
  -1  -7   7      251.24      270.09      7.98 o 
   0  -7   7      105.19      124.86     11.21 o 
   1  -7   7        3.78        0.36      2.53 o 
   2  -7   7       15.56       12.84      3.44 o 
   3  -7   7        2.79        3.98      3.26 o 
   4  -7   7        6.21        3.44      2.71 o 
   5  -7   7        0.27        1.63      3.07 o 
   6  -7   7        4.99        5.79      3.80 o 
   7  -7   7        0.97       -2.35      3.44 o 
   8  -7   7       12.85        9.04      4.70 o 
   9  -7   7        9.31        6.33      5.06 o 
  -8  -6   7       25.59       24.42      7.24 o 
  -7  -6   7        4.15        8.68      5.25 o 
  -6  -6   7        2.48       -4.16      4.16 o 
  -5  -6   7       77.14      103.46      8.32 o 
  -4  -6   7       17.39        8.50      3.98 o 
  -3  -6   7      926.72      923.92     25.87 o 
  -2  -6   7     3152.15     3098.43     68.91 o 
  -1  -6   7     1265.53     1310.28     31.47 o 
   0  -6   7      904.73      852.84     33.82 o 
   1  -6   7      479.69      561.99     13.75 o 
   2  -6   7     2087.52     1995.62     46.12 o 
   3  -6   7      278.58      300.44     11.58 o 
   4  -6   7      589.38      505.55     16.28 o 
   5  -6   7      644.96      670.51     20.44 o 
   6  -6   7      410.88      371.52     14.47 o 
   7  -6   7      316.46      333.36     14.47 o 
   8  -6   7       58.94       54.44      7.42 o 
   9  -6   7        6.80        0.54      4.88 o 
  -8  -5   7        7.65        6.51      5.79 o 
  -7  -5   7        4.46        3.98      4.70 o 
  -6  -5   7       24.72       30.75      5.97 o 
  -5  -5   7       52.40       49.20      6.15 o 
  -4  -5   7      127.01      117.03      7.78 o 
  -3  -5   7      727.87      711.75     21.16 o 
  -2  -5   7      317.81      340.05     12.12 o 
  -1  -5   7       97.13       75.43      5.25 o 
   0  -5   7        7.79       15.59      2.26 o 
   1  -5   7      132.37      117.83      7.05 o 
   2  -5   7       63.56       73.34      3.52 o 
   3  -5   7        0.00        1.81      2.53 o 
   4  -5   7       76.81       98.58      6.51 o 
   5  -5   7       10.51        7.42      3.62 o 
   6  -5   7      184.28      195.71     10.31 o 
   7  -5   7       58.81       59.15      6.87 o 
   8  -5   7        0.08       -2.35      3.62 o 
   9  -5   7        0.25        4.70      5.06 o 
  -8  -4   7        0.57        0.36      3.80 o 
  -7  -4   7        0.43        5.61      4.34 o 
  -6  -4   7       61.21       69.82      7.78 o 
  -5  -4   7      277.36      315.45     13.75 o 
  -4  -4   7      783.02      747.93     22.79 o 
  -3  -4   7      796.40      798.03     22.61 o 
  -2  -4   7      206.06      207.47      9.04 o 
  -1  -4   7     1556.91     1653.40     38.35 o 
   0  -4   7     2473.60     2449.23     38.24 o 
   1  -4   7      445.95      440.75      9.51 o 
   2  -4   7     2715.30     2723.16     41.89 o 
   3  -4   7     2454.37     2400.10     37.54 o 
   4  -4   7     1649.21     1711.96     28.33 o 
   5  -4   7     1817.90     1764.34     29.67 o 
   6  -4   7      771.78      735.27     22.43 o 
   7  -4   7      118.72      138.19      9.41 o 
   8  -4   7       18.18       26.77      6.33 o 
   9  -4   7       14.28       14.47      6.51 o 
  -9  -3   7        8.30        5.25      5.61 o 
  -8  -3   7        6.65        4.34      4.88 o 
  -7  -3   7       18.14       19.53      5.61 o 
  -6  -3   7       93.89       96.05      8.14 o 
  -5  -3   7      767.03      757.15     23.69 o 
  -4  -3   7      482.61      491.08     16.82 o 
  -3  -3   7      131.11      135.66      7.78 o 
  -2  -3   7      429.25      452.74     14.29 o 
  -1  -3   7      469.81      425.06     13.20 o 
   0  -3   7       14.75       21.01      2.29 o 
   1  -3   7      119.86       97.19      4.03 o 
   2  -3   7      626.23      658.56     12.60 o 
   3  -3   7        0.72        4.21      1.72 o 
   4  -3   7      599.44      637.87     13.11 o 
   5  -3   7       80.42       64.27      4.16 o 
   6  -3   7       10.52       16.07      3.98 o 
   7  -3   7       14.24       23.88      5.43 o 
   8  -3   7        1.18        0.36      4.70 o 
   9  -3   7        0.12        4.34      5.61 o 
  -9  -2   7        0.72       -3.26      4.52 o 
  -8  -2   7       22.39       15.56      5.43 o 
  -7  -2   7       23.55       25.14      5.61 o 
  -6  -2   7      199.34      190.28     10.85 o 
  -5  -2   7      341.68      354.52     14.29 o 
  -4  -2   7      424.80      441.88     15.74 o 
  -3  -2   7     1061.83     1050.36     27.49 o 
  -2  -2   7      739.15      756.61     20.62 o 
  -1  -2   7     1510.88     1208.26     29.30 o 
   0  -2   7     1864.21     1932.16     39.61 o 
   1  -2   7     3678.20     3802.49    106.72 o 
   2  -2   7     1965.48     2149.96     33.88 o 
   3  -2   7     6096.21     5947.23     87.65 o 
   4  -2   7     2136.61     2257.87     45.85 o 
   5  -2   7      466.43      413.46     10.49 o 
   6  -2   7      280.57      279.11      8.83 o 
   7  -2   7      138.58      154.30      9.32 o 
   8  -2   7       43.93       51.60      9.04 o 
   9  -2   7       33.17       24.78      8.14 o 
  -9  -1   7        0.61       -2.35      4.88 o 
  -8  -1   7        3.47        5.06      4.88 o 
  -7  -1   7      244.48      230.08     12.30 o 
  -6  -1   7       87.35       88.45      7.78 o 
  -5  -1   7      252.02      242.92     11.40 o 
  -4  -1   7      179.18      186.67      9.59 o 
  -3  -1   7      141.53      140.90      7.78 o 
  -2  -1   7      247.01      223.20      9.41 o 
  -1  -1   7      348.93      343.85     11.76 o 
   0  -1   7      516.69      563.82     25.78 o 
   1  -1   7        1.13        4.45      1.63 o 
   2  -1   7     1509.53     1457.47     47.03 o 
   3  -1   7       55.84       65.12      6.24 o 
   4  -1   7       13.99       13.01      2.56 o 
   5  -1   7       43.75       51.72      4.14 o 
   6  -1   7        5.64        9.41      3.06 o 
   7  -1   7        5.23        5.02      3.17 o 
   8  -1   7        6.25        5.17      3.43 o 
   9  -1   7        2.23       -3.62      4.70 o 
  -9   0   7        0.09       -4.52      4.52 o 
  -8   0   7       34.10       23.15      6.15 o 
  -7   0   7      135.54      121.19      9.41 o 
  -6   0   7      180.40      175.99     10.31 o 
  -5   0   7      278.40      269.51     11.94 o 
  -4   0   7      581.82      562.71     18.09 o 
  -3   0   7      139.18      117.39      7.24 o 
  -2   0   7      353.00      356.69     12.30 o 
  -1   0   7     1513.06     1367.43     33.28 o 
   0   0   7      635.78      708.42     13.31 o 
   1   0   7     6390.81     6784.23     98.99 o 
   2   0   7     1659.97     1606.85     37.71 o 
   3   0   7     1256.35     1180.70     20.79 o 
   4   0   7      868.23      904.24     23.15 o 
   5   0   7      385.91      316.67     19.44 o 
   6   0   7      224.47      202.21     35.27 o 
   7   0   7      269.91      259.74     13.75 o 
   8   0   7      102.96      103.46      9.41 o 
  -9   1   7       17.60       27.31      6.87 o 
  -8   1   7       17.49        7.42      4.88 o 
  -7   1   7       27.31       37.26      6.15 o 
  -6   1   7        0.66       -3.44      3.44 o 
  -5   1   7      231.12      234.96     11.21 o 
  -4   1   7      100.34       94.42      7.05 o 
  -3   1   7      421.06      433.02     14.65 o 
  -2   1   7      444.41      414.93     13.93 o 
  -1   1   7      573.19      578.81     17.55 o 
   0   1   7     1663.82     1804.74     28.93 o 
   1   1   7      143.81      150.81      6.24 o 
   2   1   7      348.10      345.71      8.41 o 
   3   1   7       52.97       64.83      8.41 o 
   4   1   7       36.68       21.49      5.88 o 
   5   1   7        6.51        9.59      4.16 o 
   6   1   7       76.05       63.13      7.42 o 
   7   1   7        5.89        9.41      5.25 o 
   8   1   7        0.72       -0.72      4.34 o 
  -9   2   7        8.70       15.37      5.79 o 
  -8   2   7       24.53       20.26      5.79 o 
  -7   2   7      109.48      111.42      8.86 o 
  -6   2   7       39.35       34.91      5.79 o 
  -5   2   7        3.98        5.25      3.26 o 
  -4   2   7      184.52      177.62      9.41 o 
  -3   2   7      170.06      177.98      9.04 o 
  -2   2   7      169.02      158.81      8.14 o 
  -1   2   7     2047.32     2222.08     51.91 o 
   0   2   7     2203.51     2288.96     35.71 o 
   1   2   7     1103.27     1184.43     21.61 o 
   2   2   7     1636.66     1651.95     41.42 o 
   3   2   7      902.98      935.50     27.13 o 
   4   2   7      738.80      664.54     22.07 o 
   5   2   7      746.19      651.34     22.61 o 
   6   2   7      387.94      332.09     15.74 o 
   7   2   7       83.02       85.74      9.59 o 
   8   2   7       15.55       21.34      6.69 o 
  -9   3   7        0.02       -4.16      4.16 o 
  -8   3   7        7.79        9.95      3.90 o 
  -7   3   7       29.27       36.40      6.96 o 
  -6   3   7       27.60       32.38      5.61 o 
  -5   3   7      177.35      181.96      9.95 o 
  -4   3   7      277.38      255.04     11.40 o 
  -3   3   7      605.64      640.06     13.02 o 
  -2   3   7      471.89      469.68     10.37 o 
  -1   3   7      836.56      846.43     15.71 o 
   0   3   7      707.03      752.19     17.91 o 
   1   3   7      372.14      363.98      8.69 o 
   2   3   7      165.03      197.34     10.49 o 
   3   3   7       84.01       73.26      7.05 o 
   4   3   7      141.76      141.45      9.77 o 
   5   3   7       13.56       10.49      4.70 o 
   6   3   7        1.15        3.44      4.34 o 
   7   3   7        0.98        1.09      4.88 o 
  -9   4   7       12.00        8.19      4.28 o 
  -8   4   7        0.06       -3.13      3.13 o 
  -7   4   7        2.14       -2.13      2.81 o 
  -6   4   7       28.92       31.38      3.84 o 
  -5   4   7       25.10       36.99      6.87 o 
  -4   4   7       75.45       72.85      5.34 o 
  -3   4   7      753.40      798.22     15.53 o 
  -2   4   7     1350.91     1326.24     39.25 o 
  -1   4   7      347.26      368.05      9.12 o 
   0   4   7     3070.15     3120.13     47.59 o 
   1   4   7      906.38     1012.60     18.64 o 
   2   4   7     1041.30     1066.41     19.42 o 
   3   4   7      861.68      831.67     26.41 o 
   4   4   7      920.74      827.33     27.13 o 
   5   4   7      143.52      159.17     10.85 o 
   6   4   7       10.56        7.42      4.70 o 
   7   4   7       78.60       85.01      9.77 o 
  -9   5   7        2.00        1.52      4.02 o 
  -8   5   7       10.45       13.40      7.05 o 
  -7   5   7        9.27        3.30      3.04 o 
  -6   5   7       42.14       48.12      3.50 o 
  -5   5   7       20.35       20.22      2.60 o 
  -4   5   7      119.03      137.09      9.59 o 
  -3   5   7      262.45      268.22      7.91 o 
  -2   5   7      198.22      197.15      6.73 o 
  -1   5   7      401.83      409.04     11.58 o 
   0   5   7      309.86      320.06      8.64 o 
   1   5   7      190.80      209.81      6.85 o 
   2   5   7      151.34      148.96      5.75 o 
   3   5   7      167.13      157.76      6.06 o 
   4   5   7       19.01       19.90      5.61 o 
   5   5   7        2.79        0.18      4.16 o 
   6   5   7        1.45        5.43      4.70 o 
  -8   6   7        0.09       -1.14      3.76 o 
  -7   6   7        2.30       -1.27      3.07 o 
  -6   6   7        9.62       11.43      3.13 o 
  -5   6   7       95.74      104.96      5.47 o 
  -4   6   7      190.18      217.82     17.91 o 
  -3   6   7      162.92      180.76      6.69 o 
  -2   6   7     1446.84     1477.05     34.19 o 
  -1   6   7      268.02      280.71     12.12 o 
   0   6   7      664.71      712.96     15.12 o 
   1   6   7      553.58      503.79     11.89 o 
   2   6   7      982.10      982.23     26.86 o 
   3   6   7       93.85       88.47      5.02 o 
   4   6   7       26.00       32.20      6.33 o 
   5   6   7      100.95      101.65     10.67 o 
   6   6   7       73.58       81.94     10.31 o 
  -6   7   7        3.64        4.47      3.89 o 
  -5   7   7        7.94        3.17      6.51 o 
  -4   7   7       68.66       72.51      8.32 o 
  -3   7   7      110.76      117.22      5.73 o 
  -2   7   7      173.61      175.91      6.87 o 
  -1   7   7      105.37      117.63      5.59 o 
   0   7   7      276.24      264.21     15.10 o 
   1   7   7      323.44      331.37      9.66 o 
   2   7   7       88.24       82.97      4.95 o 
   3   7   7       12.27       13.29      3.14 o 
   4   7   7       20.64       15.19      6.15 o 
   5   7   7       12.94        5.79      5.61 o 
  -6   8   7        1.44        0.54      3.44 o 
  -5   8   7       12.84       12.88      3.89 o 
  -4   8   7      181.48      193.73      7.56 o 
  -3   8   7       67.48       64.12      4.71 o 
  -2   8   7      131.89      127.16      6.21 o 
  -1   8   7      164.63      165.48      7.02 o 
   0   8   7      506.39      497.51     18.09 o 
   1   8   7      141.48      139.50      6.42 o 
   2   8   7       94.02      103.72      5.70 o 
   3   8   7      108.46      101.46      5.64 o 
   4   8   7      122.48      123.90     11.58 o 
  -6   9   7       14.71       12.66      4.70 o 
  -5   9   7       23.96       26.77      5.06 o 
  -4   9   7       48.46       39.61      5.43 o 
  -3   9   7       54.32       65.39      6.69 o 
  -2   9   7      154.18      152.96      7.12 o 
  -1   9   7      164.13      164.72      9.59 o 
   0   9   7      136.08      121.76      6.32 o 
   1   9   7       32.83       37.27      8.59 o 
   2   9   7       22.53       20.98      3.70 o 
   3   9   7       15.52       18.63      7.24 o 
  -6  10   7        9.41        3.26      4.34 o 
  -5  10   7       12.18       10.85      4.52 o 
  -4  10   7        0.99       -2.35      3.44 o 
  -3  10   7       25.77       34.55      5.61 o 
  -2  10   7      143.61      150.69     18.45 o 
  -1  10   7      106.09      109.99      6.96 o 
   0  10   7       82.53       72.15      5.58 o 
   1  10   7      115.30      122.89      6.79 o 
   2  10   7      124.97      127.01      7.03 o 
  -4  11   7       22.21       18.27      5.43 o 
  -3  11   7       57.48       67.11      7.42 o 
  -2  11   7       43.69       51.73      6.51 o 
  -1  11   7        6.70        5.25      4.34 o 
   0  11   7        1.92        2.90      3.71 o 
   0 -14   8        8.30       13.02      5.79 o 
   1 -14   8        1.82       -3.44      3.98 o 
   2 -14   8        0.02        3.98      4.70 o 
   3 -14   8        8.45        7.24      5.06 o 
   4 -14   8        0.69        1.63      5.06 o 
  -2 -13   8       11.88       13.02      6.51 o 
  -1 -13   8       54.97       48.29      8.14 o 
   0 -13   8       22.04       15.37      5.25 o 
   1 -13   8       39.04       43.95      6.69 o 
   2 -13   8       52.77       54.26      7.24 o 
   3 -13   8       86.49       82.30      7.96 o 
   4 -13   8      175.09      159.17     10.67 o 
   5 -13   8       80.09       88.27      9.04 o 
  -3 -12   8        5.30        6.87      5.25 o 
  -2 -12   8       41.40       60.96      8.32 o 
  -1 -12   8       10.37        5.25      4.52 o 
   0 -12   8        0.08       -1.45      3.98 o 
   1 -12   8        1.36       -0.72      3.62 o 
   2 -12   8        3.44        1.63      3.98 o 
   3 -12   8        0.72        0.72      3.80 o 
   4 -12   8       18.71       20.62      5.25 o 
   5 -12   8       10.85        1.99      4.34 o 
   6 -12   8       43.24       46.30      7.24 o 
  -4 -11   8       23.44       29.48      7.24 o 
  -3 -11   8       87.88      103.10     10.13 o 
  -2 -11   8       45.24       62.22      8.14 o 
  -1 -11   8       60.90       72.71      8.50 o 
   0 -11   8       81.08       81.58      7.78 o 
   1 -11   8      100.37      104.91      8.14 o 
   2 -11   8      557.70      556.74     19.72 o 
   3 -11   8      469.38      442.25     17.18 o 
   4 -11   8       25.30       23.33      5.43 o 
   5 -11   8        4.54        3.62      3.98 o 
   6 -11   8       23.42       16.46      5.06 o 
   7 -11   8        3.36       10.85      5.25 o 
  -5 -10   8       12.36       20.26      7.24 o 
  -3 -10   8       20.47       28.58      6.33 o 
  -2 -10   8        4.12       14.47      4.70 o 
  -1 -10   8       22.17       18.63      4.88 o 
   0 -10   8       12.50       16.64      4.70 o 
   1 -10   8       53.67       60.59      6.69 o 
   2 -10   8      266.21      276.20     12.66 o 
   3 -10   8       16.70       22.79      4.88 o 
   4 -10   8       82.99       72.53      7.24 o 
   5 -10   8        9.23        5.79      4.16 o 
   6 -10   8        2.10       -2.89      3.80 o 
   7 -10   8        0.01       -3.98      3.98 o 
  -6  -9   8       14.50       13.38      6.87 o 
  -5  -9   8       60.67       68.91      9.04 o 
  -4  -9   8       49.22       56.25      7.42 o 
  -3  -9   8       63.77       64.21      7.24 o 
  -2  -9   8       12.97       14.65      5.06 o 
  -1  -9   8      190.45      186.85     10.85 o 
   0  -9   8      958.30      980.36     28.76 o 
   1  -9   8     1457.62     1354.77     35.63 o 
   2  -9   8      139.04      164.06      9.22 o 
   3  -9   8       81.52       82.12      7.05 o 
   4  -9   8      124.54      130.41      8.68 o 
   5  -9   8       39.58       50.46      6.51 o 
   6  -9   8       69.11       81.58      8.14 o 
   7  -9   8       40.24       38.53      6.51 o 
   8  -9   8       13.80       19.17      5.61 o 
  -6  -8   8       31.63       44.86      7.60 o 
  -5  -8   8       20.54       21.89      5.79 o 
  -4  -8   8       61.63       63.49      7.42 o 
  -3  -8   8        7.74        8.86      3.80 o 
  -2  -8   8       31.23       44.31      5.43 o 
  -1  -8   8      672.57      707.77     22.97 o 
   0  -8   8     1114.64     1019.97     28.94 o 
   1  -8   8       83.62       90.98      7.42 o 
   2  -8   8        3.21        2.17      3.26 o 
   3  -8   8       33.98       47.39      5.79 o 
   4  -8   8        0.02        0.36      2.89 o 
   5  -8   8        7.04        4.70      3.98 o 
   6  -8   8        5.74       15.92      4.70 o 
   7  -8   8        5.15        4.70      4.70 o 
   8  -8   8        8.81        1.09      4.34 o 
  -7  -7   8       16.09        9.77      5.79 o 
  -6  -7   8       40.75       40.70      7.05 o 
  -5  -7   8        8.23        2.17      4.16 o 
  -4  -7   8       80.74      100.57      8.32 o 
  -3  -7   8      201.49      187.39     10.13 o 
  -2  -7   8     1046.10     1126.87     29.84 o 
  -1  -7   8     4147.94     4139.69     63.81 o 
   0  -7   8      571.15      608.79     12.90 o 
   1  -7   8      615.03      558.19     18.45 o 
   2  -7   8      365.46      396.48     14.47 o 
   3  -7   8      425.95      412.58     14.83 o 
   5  -7   8      289.40      248.89     11.58 o 
   6  -7   8      105.96       88.81      7.60 o 
   7  -7   8       51.07       58.42      7.24 o 
   8  -7   8       49.73       56.80      7.60 o 
  -7  -6   8       10.54        8.50      5.25 o 
  -6  -6   8       17.51       13.93      5.06 o 
  -5  -6   8        3.54        9.77      4.70 o 
  -4  -6   8      126.31      143.07      9.04 o 
  -3  -6   8      580.94      608.83     19.53 o 
  -2  -6   8     2180.90     2200.74     51.19 o 
  -1  -6   8      521.35      573.04     22.52 o 
   0  -6   8      190.58      161.22      5.60 o 
   1  -6   8      307.01      347.61     13.11 o 
   2  -6   8       14.00        4.34      3.07 o 
   3  -6   8      302.40      360.31     13.20 o 
   4  -6   8        5.28        5.43      3.44 o 
   5  -6   8       10.04       10.31      3.80 o 
   6  -6   8       43.11       38.53      5.61 o 
   7  -6   8        6.20        3.07      3.80 o 
   8  -6   8        3.82        6.51      5.06 o 
  -8  -5   8       10.70        6.69      5.61 o 
  -7  -5   8        6.61        3.80      4.70 o 
  -6  -5   8       63.73       57.52      7.42 o 
  -5  -5   8       10.72        4.88      3.44 o 
  -4  -5   8     1225.52     1235.21     33.64 o 
  -3  -5   8     3696.94     3701.48     82.66 o 
  -2  -5   8     1123.80     1116.01     28.94 o 
  -1  -5   8      771.12      707.23     19.72 o 
   0  -5   8     1102.12     1133.16     20.25 o 
   1  -5   8     1215.45     1199.32     32.56 o 
   2  -5   8      802.88      843.87     16.91 o 
   3  -5   8     1241.63     1297.61     22.36 o 
   4  -5   8      478.11      504.47     16.46 o 
   5  -5   8      246.71      238.03     10.85 o 
   6  -5   8      142.18      155.74      9.22 o 
   7  -5   8       47.12       50.65      6.69 o 
   8  -5   8       30.38       26.77      6.33 o 
   9  -5   8       15.75       21.16      6.33 o 
  -8  -4   8        3.96       -1.27      4.16 o 
  -7  -4   8        0.33        4.34      4.34 o 
  -6  -4   8        7.30        3.62      3.80 o 
  -5  -4   8      304.82      329.92     14.29 o 
  -4  -4   8     1237.99     1227.43     33.28 o 
  -3  -4   8      434.84      467.57     16.10 o 
  -2  -4   8      349.35      297.91     11.40 o 
  -1  -4   8      582.05      638.14     18.27 o 
   0  -4   8      388.13      333.60      8.37 o 
   1  -4   8      805.51      945.79     17.45 o 
   2  -4   8      105.75       98.02      4.27 o 
   3  -4   8      207.86      258.05      7.15 o 
   4  -4   8       15.83       22.49      2.88 o 
   5  -4   8       19.34       36.31      3.45 o 
   6  -4   8        3.82        1.45      3.44 o 
   7  -4   8        0.15       -3.44      3.44 o 
   8  -4   8        5.92        1.45      4.88 o 
   9  -4   8        1.90       -1.63      5.25 o 
  -8  -3   8        0.71       -4.16      4.16 o 
  -7  -3   8        0.07       -0.90      3.62 o 
  -6  -3   8      298.51      288.32     13.75 o 
  -5  -3   8     1040.22     1011.65     29.66 o 
  -4  -3   8      378.82      386.35     15.01 o 
  -3  -3   8      203.51      212.53     10.13 o 
  -2  -3   8     1312.00     1253.30     31.65 o 
  -1  -3   8      213.79      221.94      9.22 o 
   0  -3   8     2298.81     2329.89     56.34 o 
   1  -3   8     2486.92     2888.96     44.89 o 
   2  -3   8     1275.07     1204.73     31.29 o 
   3  -3   8      808.34      866.66     16.30 o 
   4  -3   8      692.21      606.99     12.98 o 
   5  -3   8      379.13      399.25     21.25 o 
   6  -3   8      154.35      149.55      6.46 o 
   7  -3   8      139.64      157.00     10.13 o 
   8  -3   8       36.82       31.29      6.69 o 
  -8  -2   8        5.96       11.58      5.06 o 
  -7  -2   8       99.20       92.25      8.68 o 
  -6  -2   8      378.41      344.57     15.37 o 
  -5  -2   8      175.65      190.64     10.31 o 
  -4  -2   8      418.75      407.70     15.19 o 
  -3  -2   8      826.98      826.61     23.69 o 
  -2  -2   8      273.24      256.85     10.67 o 
  -1  -2   8     1315.76     1310.82     32.38 o 
   0  -2   8     1375.21     1470.26     24.86 o 
   1  -2   8     1132.94     1236.85     21.60 o 
   2  -2   8      100.04      114.05      4.66 o 
   3  -2   8      640.82      629.88     12.97 o 
   4  -2   8      281.44      269.75      8.68 o 
   5  -2   8      175.03      190.78      7.05 o 
   6  -2   8        2.63        1.22      2.49 o 
   7  -2   8       25.70       30.66      4.22 o 
   8  -2   8        0.22       -3.98      5.43 o 
  -9  -1   8        3.55        4.70      5.79 o 
  -8  -1   8       21.51       18.99      5.97 o 
  -7  -1   8      145.06      131.68      9.77 o 
  -6  -1   8       19.22       13.20      4.70 o 
  -5  -1   8       13.73       11.76      4.34 o 
  -4  -1   8       92.84       80.13      6.87 o 
  -3  -1   8      144.55      161.34      8.68 o 
  -2  -1   8     2241.44     2079.55     48.29 o 
  -1  -1   8     1787.72     1978.08     46.12 o 
   0  -1   8     2667.78     2747.55     42.88 o 
   1  -1   8     2083.40     2118.64     62.40 o 
   2  -1   8     2180.30     2140.10     34.36 o 
   3  -1   8     1146.94     1277.34     22.53 o 
   4  -1   8      888.39      787.83     15.95 o 
   5  -1   8      817.56      876.50     21.16 o 
   6  -1   8      236.40      231.94      8.44 o 
   7  -1   8      104.19      112.51      9.41 o 
   8  -1   8      101.26       92.07      9.95 o 
  -9   0   8       27.24       30.03      6.87 o 
  -8   0   8       84.69       92.25      9.04 o 
  -7   0   8       85.25       81.94      7.96 o 
  -6   0   8      356.43      389.07     16.46 o 
  -5   0   8      182.88      171.83      9.95 o 
  -4   0   8      284.49      289.77     12.48 o 
  -3   0   8      883.00      889.01     24.96 o 
  -2   0   8     1237.61     1326.19     33.64 o 
  -1   0   8     1107.38     1099.74     28.94 o 
   0   0   8      883.64      884.63     16.30 o 
   1   0   8     1272.02     1283.09     21.91 o 
   2   0   8      528.15      567.16     12.84 o 
   3   0   8      555.01      493.07     11.15 o 
   4   0   8      212.56      212.16      7.29 o 
   5   0   8      220.54      229.28      8.05 o 
   6   0   8        1.29        0.54      3.62 o 
   7   0   8       45.42       47.39      7.42 o 
   8   0   8        0.83       -2.89      4.34 o 
  -9   1   8       21.69       17.73      6.51 o 
  -8   1   8        2.11        9.59      5.06 o 
  -7   1   8        2.81        1.99      3.80 o 
  -6   1   8       22.06       20.98      5.06 o 
  -5   1   8       77.02       78.68      7.24 o 
  -4   1   8      296.79      314.91     13.20 o 
  -3   1   8     1139.93     1133.20     30.21 o 
  -2   1   8     1316.71     1225.63     31.65 o 
  -1   1   8     1923.24     2085.16     49.56 o 
   0   1   8     1201.77     1234.41     21.32 o 
   1   1   8     1862.16     1845.48     45.13 o 
   2   1   8     1282.55     1368.06     36.99 o 
   3   1   8     1244.92     1220.02     33.28 o 
   4   1   8      691.01      679.01     22.43 o 
   5   1   8      477.31      465.22     18.27 o 
   6   1   8      434.61      429.22     18.09 o 
   7   1   8       95.60       88.81      9.04 o 
   8   1   8       11.36       18.27      6.69 o 
  -9   2   8       24.13       22.61      6.69 o 
  -8   2   8       46.74       36.18      7.42 o 
  -7   2   8       52.27       55.71      7.24 o 
  -6   2   8       88.81      108.16      8.68 o 
  -5   2   8      102.97       96.05      7.96 o 
  -4   2   8      546.91      522.01     17.73 o 
  -3   2   8      562.56      522.19     17.36 o 
  -2   2   8     1116.70     1067.00     29.12 o 
  -1   2   8      440.04      466.12     16.28 o 
   0   2   8      490.54      494.16     10.47 o 
   1   2   8      659.00      718.63     22.43 o 
   2   2   8      598.89      628.73     20.80 o 
   3   2   8      359.55      389.97     15.74 o 
   4   2   8      142.49      137.29      9.59 o 
   5   2   8      271.26      260.46     13.75 o 
   6   2   8       47.81       44.31      7.24 o 
   7   2   8        0.26        5.06      4.88 o 
  -9   3   8        0.00       -0.72      5.61 o 
  -8   3   8        9.99       17.73      5.97 o 
  -7   3   8        3.36        1.27      4.34 o 
  -6   3   8       51.01       48.48      6.87 o 
  -5   3   8      201.64      181.06     10.13 o 
  -4   3   8       97.12      103.28      7.78 o 
  -3   3   8      412.11      387.08     15.01 o 
  -2   3   8      133.60      142.17      9.04 o 
  -1   3   8     1065.03     1101.36     30.75 o 
   0   3   8       35.11       43.41      5.97 o 
   1   3   8      831.29      801.47     24.78 o 
   2   3   8      713.05      777.59     24.78 o 
   3   3   8      802.99      732.19     24.24 o 
   4   3   8      808.22      732.37     25.14 o 
   5   3   8      434.22      390.70     17.73 o 
   6   3   8      120.35      130.59     10.49 o 
   7   3   8       18.14       18.27      5.97 o 
  -8   4   8        0.06       -4.88      4.88 o 
  -7   4   8       21.07       25.87      5.79 o 
  -6   4   8      123.32      126.07      9.22 o 
  -5   4   8      296.50      319.79     14.29 o 
  -4   4   8      535.88      522.19     18.63 o 
  -3   4   8      293.89      288.04      8.25 o 
  -2   4   8      384.00      404.57     10.16 o 
  -1   4   8      334.13      343.37      9.59 o 
   0   4   8      805.60      828.58     16.29 o 
   1   4   8      613.78      660.38     13.95 o 
   2   4   8      572.02      539.74     20.08 o 
   3   4   8      470.23      444.42     18.45 o 
   4   4   8      292.61      264.80     14.29 o 
   5   4   8       56.30       53.90      7.78 o 
   6   4   8       22.63       17.73      6.15 o 
  -8   5   8       10.11        4.52      5.43 o 
  -7   5   8        9.29       11.94      5.25 o 
  -6   5   8        5.42       10.49      5.25 o 
  -5   5   8       52.84       57.08      4.52 o 
  -4   5   8       28.00       35.95      3.78 o 
  -3   5   8      117.30      102.26      5.25 o 
  -2   5   8       39.03       37.75      3.68 o 
  -1   5   8      301.72      296.10      8.65 o 
   0   5   8      184.62      184.89      6.73 o 
   1   5   8      679.42      682.56     14.73 o 
   2   5   8      846.64      757.84     15.86 o 
   3   5   8      823.26      746.84     26.23 o 
   4   5   8      215.76      210.90     13.20 o 
   5   5   8      116.47      108.71      9.77 o 
   6   5   8       69.67       86.46     10.49 o 
  -8   6   8       14.91        7.96      5.79 o 
  -7   6   8       81.79       96.77      9.41 o 
  -6   6   8      178.24      163.29      7.04 o 
  -5   6   8      171.68      185.61      8.32 o 
  -4   6   8       45.91       39.35      4.08 o 
  -3   6   8      185.83      203.38      7.39 o 
  -2   6   8      518.57      544.99     13.02 o 
  -1   6   8      457.40      465.99     15.83 o 
   0   6   8      497.84      528.13     12.73 o 
   1   6   8      584.16      552.24     13.12 o 
   2   6   8      476.60      474.35     11.93 o 
   3   6   8      117.13      109.12      5.48 o 
   4   6   8       67.53       53.72      8.32 o 
   5   6   8       17.73       16.10      6.15 o 
  -7   7   8       14.74       13.93      6.51 o 
  -6   7   8       33.35       25.76      3.91 o 
  -5   7   8       26.15       22.05      3.82 o 
  -4   7   8        2.96       -0.94      3.62 o 
  -3   7   8       15.39       23.21      3.58 o 
  -2   7   8       60.11       58.82      4.68 o 
  -1   7   8      342.15      336.10      9.99 o 
   0   7   8      432.96      419.49     11.38 o 
   1   7   8      452.98      445.69     17.73 o 
   2   7   8      121.23      131.99     12.03 o 
   3   7   8      168.94      183.29      7.33 o 
   4   7   8       57.45       53.72      8.50 o 
   5   7   8       44.20       44.86      8.50 o 
  -6   8   8        0.06        3.80      4.52 o 
  -5   8   8       28.48       41.31      4.62 o 
  -4   8   8       89.89       90.10     10.40 o 
  -3   8   8      111.68      111.28      6.12 o 
  -2   8   8      209.81      211.00      8.17 o 
  -1   8   8      385.80      383.21     20.71 o 
   0   8   8      269.18      272.00      9.36 o 
   1   8   8      167.62      159.11      7.03 o 
   2   8   8      122.18      135.30      7.05 o 
   3   8   8       50.40       46.49      8.50 o 
   4   8   8       18.87       19.17      7.24 o 
  -6   9   8        0.01       -0.54      4.16 o 
  -5   9   8        0.49        1.27      3.80 o 
  -4   9   8       27.35       26.30      6.78 o 
  -3   9   8       69.43       80.04      7.69 o 
  -2   9   8      121.93      117.52      6.64 o 
  -1   9   8      100.08       99.97      6.38 o 
   0   9   8       29.32       41.96      4.85 o 
   1   9   8       54.97       58.82      5.34 o 
   2   9   8       16.36       18.22      3.98 o 
  -5  10   8        5.81        6.15      4.52 o 
  -4  10   8       51.05       54.63      7.05 o 
  -3  10   8       95.57       83.93      7.60 o 
  -2  10   8      119.46      117.75     10.76 o 
  -1  10   8      148.37      165.42     12.66 o 
   0  10   8      128.28      117.15     11.85 o 
   1  10   8       80.15       74.24      8.14 o 
   1 -14   9       13.45       10.85      5.61 o 
   2 -14   9       32.43       32.56      6.87 o 
   3 -14   9       11.92        5.79      5.06 o 
  -2 -13   9        0.52       15.74      6.69 o 
  -1 -13   9       12.83        7.78      5.97 o 
   0 -13   9        1.76        0.54      4.70 o 
   1 -13   9       33.61       39.07      6.87 o 
   2 -13   9        6.00        4.16      4.52 o 
   3 -13   9       61.24       77.05      8.50 o 
   4 -13   9       22.09       24.96      6.33 o 
   5 -13   9        9.85        2.71      4.70 o 
  -3 -12   9        3.09       -1.45      5.43 o 
  -2 -12   9        0.17        3.98      5.43 o 
  -1 -12   9       20.86       22.97      6.51 o 
   0 -12   9       76.70       84.47      8.86 o 
   1 -12   9       47.55       56.61      7.24 o 
   2 -12   9      112.67      101.47      8.68 o 
   3 -12   9       69.49       71.81      8.14 o 
   4 -12   9       16.72       28.58      6.15 o 
   5 -12   9        4.55       -0.36      4.16 o 
   6 -12   9        7.53       -1.09      4.70 o 
  -4 -11   9        2.35        1.99      5.61 o 
  -3 -11   9        8.82       24.96      7.42 o 
  -2 -11   9       16.89       17.73      6.33 o 
  -1 -11   9      105.92      125.35     10.31 o 
   0 -11   9       40.12       49.74      7.24 o 
   1 -11   9      266.26      242.38     12.48 o 
   2 -11   9       66.92       70.00      7.60 o 
   3 -11   9        4.32        2.17      4.16 o 
   4 -11   9       14.55       10.85      4.70 o 
   5 -11   9       24.91       30.21      5.97 o 
   6 -11   9        0.87        2.17      4.70 o 
  -3 -10   9       11.63        8.50      5.61 o 
  -2 -10   9      131.57      138.37     10.85 o 
  -1 -10   9       36.57       50.10      7.05 o 
   0 -10   9      298.54      289.77     14.11 o 
   1 -10   9      250.70      257.57     12.84 o 
   2 -10   9       50.39       41.96      6.15 o 
   3 -10   9       49.82       54.08      6.69 o 
   4 -10   9      152.33      153.57      9.95 o 
   5 -10   9       98.18       90.08      8.14 o 
   6 -10   9       41.94       46.67      7.05 o 
   7 -10   9       43.27       32.56      6.69 o 
  -6  -9   9        2.54       -5.06      5.06 o 
  -5  -9   9        0.74       -0.72      4.52 o 
  -4  -9   9       18.00       23.69      6.15 o 
  -2  -9   9       32.74       38.17      6.69 o 
  -1  -9   9      282.87      292.66     14.29 o 
   0  -9   9      134.43      160.98     10.49 o 
   1  -9   9       73.19       86.64      7.60 o 
   2  -9   9       32.60       25.50      4.88 o 
   3  -9   9       95.49       94.06      7.78 o 
   4  -9   9        7.09       10.49      4.16 o 
   5  -9   9        0.04        4.70      3.98 o 
   6  -9   9        7.50        1.99      4.16 o 
   7  -9   9        0.42        3.80      4.34 o 
  -6  -8   9        9.55        4.52      5.97 o 
  -5  -8   9        8.32        3.07      5.06 o 
  -4  -8   9       38.47       34.73      6.33 o 
  -3  -8   9        0.21       -3.62      3.62 o 
  -2  -8   9      388.15      388.61     11.10 o 
  -1  -8   9       43.55       49.02      6.87 o 
   0  -8   9        6.08        5.97      3.98 o 
   1  -8   9       87.97      121.73      8.50 o 
   2  -8   9      502.11      465.22     17.00 o 
   3  -8   9      225.69      237.85     11.58 o 
   4  -8   9      208.68      200.95     10.67 o 
   5  -8   9      215.48      223.20     11.58 o 
   6  -8   9       69.13       74.88      7.60 o 
   7  -8   9       15.08       13.20      5.06 o 
   8  -8   9        0.54       -3.80      3.98 o 
  -7  -7   9        0.04        3.98      5.79 o 
  -6  -7   9       11.93       12.30      5.43 o 
  -5  -7   9       97.03       95.87      8.86 o 
  -4  -7   9        8.02        9.77      4.52 o 
  -3  -7   9      523.16      521.83     18.27 o 
  -2  -7   9       69.01       67.29      6.15 o 
  -1  -7   9      183.05      217.83      7.49 o 
   0  -7   9      162.33      205.48     10.67 o 
   1  -7   9      266.37      227.91     11.03 o 
   2  -7   9      102.95      145.24      8.68 o 
   3  -7   9        8.83        7.78      3.80 o 
   4  -7   9      174.89      160.62      9.41 o 
   5  -7   9       44.15       63.13      6.87 o 
   6  -7   9       19.46       29.12      5.61 o 
   7  -7   9       14.50       16.46      5.06 o 
   8  -7   9        8.54       -2.89      4.16 o 
  -7  -6   9        1.90       -1.63      5.06 o 
  -6  -6   9        0.93        1.45      4.88 o 
  -5  -6   9        2.48        7.78      4.16 o 
  -4  -6   9       46.33       29.66      5.61 o 
  -3  -6   9        0.37       -1.63      3.07 o 
  -2  -6   9       52.53       63.31      6.33 o 
  -1  -6   9       26.82       30.66      5.25 o 
   0  -6   9      533.65      504.62     11.69 o 
   1  -6   9      234.53      248.21      7.49 o 
   2  -6   9      672.34      628.19     19.72 o 
   3  -6   9      475.14      469.74     16.28 o 
   4  -6   9      376.50      369.35     14.29 o 
   5  -6   9      172.67      160.08      9.41 o 
   6  -6   9       39.05       41.60      5.97 o 
   7  -6   9        0.50       -3.44      3.44 o 
   8  -6   9        4.93        1.81      4.52 o 
  -7  -5   9       29.01       29.12      6.51 o 
  -6  -5   9       43.66       53.00      6.87 o 
  -5  -5   9      342.33      307.49     14.47 o 
  -4  -5   9       80.48       80.13      7.42 o 
  -3  -5   9        3.35        4.16      3.62 o 
  -2  -5   9      281.39      298.27     12.30 o 
  -1  -5   9      768.38      729.18     15.32 o 
   0  -5   9      412.37      477.80     11.15 o 
   1  -5   9      345.25      341.03      8.98 o 
   2  -5   9      904.91      970.31     18.15 o 
   3  -5   9      179.99      140.54      5.48 o 
   4  -5   9      278.18      306.95     12.48 o 
   5  -5   9       51.28       52.09      6.15 o 
   6  -5   9       59.10       49.92      6.15 o 
   7  -5   9       58.24       46.85      6.69 o 
   8  -5   9       33.76       32.20      6.69 o 
  -8  -4   9        2.15        3.62      5.06 o 
  -7  -4   9        0.68       -0.18      4.34 o 
  -6  -4   9       27.08       28.40      6.15 o 
  -5  -4   9       16.62       12.30      4.70 o 
  -4  -4   9      141.03      150.31      9.59 o 
  -3  -4   9      126.59      110.88      7.78 o 
  -2  -4   9      273.23      298.63     12.30 o 
  -1  -4   9      506.59      459.07     15.01 o 
   0  -4   9      461.59      503.72     11.44 o 
   1  -4   9      666.55      629.07     13.36 o 
   2  -4   9     1132.35     1255.69     22.25 o 
   3  -4   9      533.31      498.76     11.32 o 
   4  -4   9      232.38      257.92      7.99 o 
   5  -4   9        0.77       -1.99      2.89 o 
   6  -4   9       54.14       56.25      6.69 o 
   7  -4   9      125.93      132.22      9.77 o 
   8  -4   9       63.23       73.26      9.41 o 
  -8  -3   9        9.31        6.15      5.25 o 
  -7  -3   9      104.00       89.17      9.41 o 
  -6  -3   9       93.97      106.36      8.68 o 
  -5  -3   9        0.38       -2.89      3.98 o 
  -4  -3   9      131.20      143.07      9.41 o 
  -3  -3   9      715.66      654.60     20.62 o 
  -2  -3   9      791.96      803.82     23.15 o 
  -1  -3   9      812.45      806.71     22.61 o 
   0  -3   9     1129.05     1126.89     23.24 o 
   1  -3   9      969.88      987.04     18.48 o 
   2  -3   9      988.85     1008.38     20.53 o 
   3  -3   9       76.00       78.52      5.88 o 
   4  -3   9      199.32      194.01      6.71 o 
   5  -3   9      321.89      335.01      9.66 o 
   6  -3   9      130.71      136.59      7.87 o 
   7  -3   9       20.92       22.43      5.79 o 
   8  -3   9        1.87        1.45      5.61 o 
  -8  -2   9       33.82       26.77      6.87 o 
  -7  -2   9        7.50        5.61      4.52 o 
  -6  -2   9       16.96       14.47      5.25 o 
  -5  -2   9      133.94      127.34      9.41 o 
  -4  -2   9      230.96      253.05     12.12 o 
  -3  -2   9      179.04      147.78      8.86 o 
  -2  -2   9       91.37      111.60      7.42 o 
  -1  -2   9      799.57      743.95     21.52 o 
   0  -2   9      598.00      683.31     30.66 o 
   1  -2   9      534.87      495.35     11.24 o 
   2  -2   9      413.04      484.08     10.96 o 
   3  -2   9        4.62       17.58      5.25 o 
   4  -2   9       11.09       23.40      6.87 o 
   5  -2   9      296.16      245.23      8.30 o 
   6  -2   9      273.75      290.07     15.92 o 
   7  -2   9       99.04      101.22      6.96 o 
  -8  -1   9       13.42       17.36      5.97 o 
  -7  -1   9        5.18        5.61      4.52 o 
  -6  -1   9        0.59        0.36      4.16 o 
  -5  -1   9      281.87      283.44     13.57 o 
  -4  -1   9      246.73      256.30     12.30 o 
  -3  -1   9      476.14      472.27     16.64 o 
  -2  -1   9     1309.62     1259.09     32.92 o 
  -1  -1   9     1736.72     1828.67     44.31 o 
   0  -1   9     1409.54     1403.01     24.39 o 
   1  -1   9      667.73      721.46     14.39 o 
   2  -1   9       97.86      110.90      4.73 o 
   3  -1   9      355.54      308.88      8.58 o 
   4  -1   9      465.02      460.40     11.40 o 
   5  -1   9      149.15      142.39      6.45 o 
   6  -1   9       55.98       60.59      7.60 o 
   7  -1   9        8.45        8.50      4.88 o 
   8  -1   9        0.09       -4.88      4.88 o 
  -8   0   9        3.87        9.41      5.43 o 
  -7   0   9       30.82       26.95      5.97 o 
  -6   0   9       27.99       29.48      5.97 o 
  -5   0   9        0.04        1.63      3.98 o 
  -4   0   9       78.48       93.33      7.78 o 
  -3   0   9       54.87       52.27      5.97 o 
  -2   0   9      205.99      209.46     10.13 o 
  -1   0   9      357.04      368.09     13.93 o 
   0   0   9      575.83      609.33     12.83 o 
   1   0   9      101.52       95.20      8.86 o 
   2   0   9        9.58       14.75      2.43 o 
   3   0   9      669.86      632.73     21.61 o 
   4   0   9      527.69      567.96     20.26 o 
   5   0   9      205.67      172.56     10.85 o 
   6   0   9      145.74      155.01     10.85 o 
   7   0   9       61.29       64.75      8.50 o 
   8   0   9       10.00        8.14      6.15 o 
  -8   1   9        1.05        0.54      4.88 o 
  -7   1   9       27.42       26.05      5.97 o 
  -6   1   9       21.66       22.79      5.61 o 
  -5   1   9      296.52      316.54     14.47 o 
  -4   1   9      461.20      431.21     16.28 o 
  -3   1   9     1110.11     1090.33     30.03 o 
  -2   1   9     1559.98     1414.46     36.54 o 
  -1   1   9     1790.47     1788.88     44.50 o 
   0   1   9       10.54        6.81      1.99 o 
   1   1   9       16.89       19.72      4.52 o 
   2   1   9     1294.88     1338.31     36.18 o 
   3   1   9      856.06      877.98     26.95 o 
   4   1   9      250.10      230.08     12.30 o 
   5   1   9      165.96      136.74      9.95 o 
   6   1   9       12.64       13.93      5.43 o 
   7   1   9        0.26        3.26      5.43 o 
  -8   2   9        0.70        0.54      5.25 o 
  -7   2   9        6.95        5.25      4.70 o 
  -6   2   9        0.11        0.54      3.98 o 
  -5   2   9        0.36        0.72      3.44 o 
  -4   2   9      154.32      157.00      9.95 o 
  -3   2   9      125.05      121.19      8.68 o 
  -2   2   9      664.91      628.37     20.44 o 
  -1   2   9      106.86      115.40      8.32 o 
   0   2   9       39.42       32.74      5.25 o 
   1   2   9      659.46      692.76     22.61 o 
   2   2   9      738.37      710.85     23.33 o 
   3   2   9      369.33      382.01     16.28 o 
   4   2   9      375.07      362.30     16.28 o 
   5   2   9       99.52       90.98      8.32 o 
   6   2   9       29.93       26.95      6.33 o 
   7   2   9       53.83       65.30      9.41 o 
  -8   3   9       13.07       17.91      6.51 o 
  -7   3   9       39.54       25.87      6.15 o 
  -6   3   9       90.43       93.51      8.32 o 
  -5   3   9      316.34      314.73     14.65 o 
  -4   3   9      655.04      638.68     21.34 o 
  -3   3   9      862.71      822.27     25.14 o 
  -2   3   9        1.75        2.71      3.98 o 
  -1   3   9       74.90       76.15      7.60 o 
   0   3   9      991.30     1011.11     29.48 o 
   1   3   9     1050.17     1037.15     30.57 o 
   2   3   9      506.25      519.30     19.72 o 
   3   3   9      775.25      754.62     25.50 o 
   4   3   9       45.14       59.51      7.60 o 
   5   3   9       23.13       32.74      6.51 o 
   6   3   9       48.97       48.29      8.14 o 
  -8   4   9        3.39        0.36      5.06 o 
  -7   4   9        3.12       -0.72      4.70 o 
  -6   4   9       13.47        9.04      5.06 o 
  -5   4   9       42.84       41.78      6.51 o 
  -4   4   9      243.42      244.91     12.66 o 
  -3   4   9       24.51       18.09      5.06 o 
  -2   4   9       11.57        3.80      4.16 o 
  -1   4   9      219.38      225.01     11.94 o 
   0   4   9      627.70      624.57     21.89 o 
   1   4   9      161.99      166.41     10.85 o 
   2   4   9      392.73      406.07     17.91 o 
   3   4   9       62.57       69.10      8.32 o 
   4   4   9       69.95       87.18      9.59 o 
   5   4   9       93.43       96.77      9.59 o 
   6   4   9       15.83       22.97      6.51 o 
  -8   5   9       16.49       18.27      7.42 o 
  -7   5   9       30.78       22.79      6.51 o 
  -6   5   9      129.11      150.49     10.67 o 
  -5   5   9      138.45      122.45      9.77 o 
  -4   5   9        4.41        6.50      2.78 o 
  -3   5   9       12.45       10.52      2.81 o 
  -2   5   9      244.08      245.03      8.23 o 
  -1   5   9      514.16      523.91     17.18 o 
   0   5   9      464.06      462.66     11.69 o 
   1   5   9      845.84      848.89     17.73 o 
   2   5   9      132.35      144.16     10.85 o 
   3   5   9      168.67      166.59     11.94 o 
   4   5   9      194.89      198.06     13.38 o 
   5   5   9       63.06       41.24      7.78 o 
  -7   6   9        7.18        4.34      5.97 o 
  -6   6   9       12.25        6.51      5.43 o 
  -5   6   9       24.46       27.46      3.95 o 
  -4   6   9       23.04       20.08      3.47 o 
  -3   6   9       43.18       53.40      6.42 o 
  -2   6   9       55.28       62.78      4.72 o 
  -1   6   9        0.71       -0.89      2.47 o 
   0   6   9      171.30      173.27      7.51 o 
   1   6   9       12.94       14.16      4.43 o 
   2   6   9       62.21       82.15      6.87 o 
   3   6   9      100.82       92.43     10.13 o 
   4   6   9       66.87       69.82      9.59 o 
   5   6   9       16.27       19.17      6.69 o 
  -7   7   9       34.39       27.13      7.24 o 
  -6   7   9        6.88        6.97      3.69 o 
  -5   7   9        1.65       -0.29      3.71 o 
  -4   7   9       60.62       79.38      6.96 o 
  -3   7   9      120.74      129.63      6.47 o 
  -2   7   9      196.79      206.13      8.04 o 
  -1   7   9      448.61      431.45     11.95 o 
   0   7   9      216.79      204.63      7.93 o 
   1   7   9      177.71      206.68     10.94 o 
   2   7   9      279.57      266.21      9.16 o 
   3   7   9      169.89      144.70     12.66 o 
   4   7   9       39.30       26.23      7.96 o 
  -6   8   9       18.42        7.96      5.06 o 
  -5   8   9        2.18        0.58      3.53 o 
  -4   8   9        7.86        4.41      3.26 o 
  -3   8   9        4.73        0.86      3.07 o 
  -2   8   9       15.76       17.21      3.68 o 
  -1   8   9        0.04        0.41      2.70 o 
   0   8   9       18.90       19.33      3.88 o 
   1   8   9       93.02      109.27      7.51 o 
   2   8   9       80.71       77.66      5.72 o 
   3   8   9       10.94        5.06      6.51 o 
  -5   9   9       21.91       26.41      5.61 o 
  -4   9   9       48.44       50.83      5.43 o 
  -3   9   9      155.22      141.84      7.55 o 
  -2   9   9       92.24       92.65      6.42 o 
  -1   9   9       63.29       75.40      5.72 o 
   0   9   9      152.40      158.93      7.86 o 
   1   9   9      108.71      101.52      6.71 o 
  -3  10   9        0.31       -3.80      3.80 o 
  -2  10   9        0.53       -1.49      3.52 o 
  -1  10   9       24.55       26.54      4.63 o 
  -1 -13  10       28.76       26.41      7.60 o 
   0 -13  10       25.89       35.99      7.60 o 
   1 -13  10       38.21       34.00      7.05 o 
   2 -13  10       35.71       29.66      6.33 o 
   3 -13  10       63.72       76.69      8.86 o 
   4 -13  10        5.98        6.15      4.88 o 
  -2 -12  10       82.55      112.14     11.76 o 
  -1 -12  10       51.06       62.76      9.22 o 
   0 -12  10       65.10       61.86      8.50 o 
   1 -12  10       23.31       22.25      5.61 o 
   2 -12  10        2.61        2.17      4.16 o 
   3 -12  10        0.61       -3.07      3.98 o 
   4 -12  10        0.18       -2.17      4.34 o 
   5 -12  10       22.81       14.83      5.61 o 
  -4 -11  10        4.67       -2.71      5.79 o 
  -3 -11  10       16.26       22.07      7.24 o 
  -2 -11  10       19.51       38.89      7.78 o 
  -1 -11  10       42.17       52.09      8.32 o 
   0 -11  10       54.39       58.06      8.32 o 
   1 -11  10       86.64       80.13      8.50 o 
   2 -11  10       10.67       11.94      5.06 o 
   3 -11  10       14.75       20.62      5.61 o 
   4 -11  10       48.91       44.31      6.69 o 
   5 -11  10       51.32       52.64      7.24 o 
   6 -11  10       32.58       24.78      6.33 o 
  -3 -10  10       58.25      108.53     11.58 o 
  -2 -10  10      142.46      155.19     11.94 o 
  -1 -10  10      244.14      265.53     14.65 o 
   0 -10  10       95.58       91.52      9.22 o 
   1 -10  10       50.10       63.67      7.42 o 
   2 -10  10       27.63       37.80      6.33 o 
   3 -10  10      133.71      119.92      9.04 o 
   4 -10  10      175.56      159.35     10.13 o 
   5 -10  10      104.44      101.11      8.86 o 
   6 -10  10       53.18       54.44      7.60 o 
   7 -10  10        7.64       14.83      5.61 o 
  -5  -9  10        0.94       -2.71      4.88 o 
  -4  -9  10        0.91       -0.36      5.06 o 
  -2  -9  10       33.57       36.18      7.05 o 
  -1  -9  10      171.55      163.15     11.21 o 
   0  -9  10       29.58       31.29      5.97 o 
   1  -9  10       23.37       15.92      4.52 o 
   2  -9  10       99.81      107.62      8.32 o 
   3  -9  10      186.90      180.52     10.85 o 
   4  -9  10      106.26      101.65      8.14 o 
   5  -9  10       82.71       88.81      7.60 o 
   6  -9  10       46.96       36.36      6.51 o 
   7  -9  10       22.10       19.35      6.15 o 
  -6  -8  10       24.59       24.60      7.42 o 
  -5  -8  10       27.59       35.45      7.42 o 
  -4  -8  10      157.60      159.17     10.85 o 
  -3  -8  10      313.29      352.53     15.19 o 
  -2  -8  10      396.02      376.04     17.36 o 
  -1  -8  10      259.97      296.64     14.65 o 
   0  -8  10       26.85       10.85      4.70 o 
   1  -8  10      433.14      458.16     17.36 o 
   2  -8  10      771.01      713.38     22.97 o 
   3  -8  10      570.81      553.49     19.53 o 
   4  -8  10      282.74      275.48     12.84 o 
   5  -8  10       81.15       75.25      7.78 o 
   6  -8  10       12.59       20.80      5.43 o 
   7  -8  10        1.24        1.63      4.52 o 
  -6  -7  10        0.45       -4.88      4.88 o 
  -5  -7  10        0.71       -3.44      4.34 o 
  -4  -7  10       53.81       68.91      7.78 o 
  -3  -7  10       94.13       87.73      7.78 o 
  -2  -7  10       18.06       22.97      4.88 o 
  -1  -7  10       71.62       87.72      5.17 o 
   0  -7  10       94.58       99.84      8.14 o 
   1  -7  10      364.35      350.54     14.83 o 
   2  -7  10      218.12      217.23     10.85 o 
   3  -7  10      392.45      365.19     14.83 o 
   4  -7  10      169.29      180.70     10.13 o 
   5  -7  10      119.47      119.92      8.68 o 
   6  -7  10       65.49       62.58      7.42 o 
   7  -7  10       24.03       39.07      6.69 o 
  -7  -6  10        7.84       13.57      5.97 o 
  -6  -6  10       34.30       29.12      6.69 o 
  -5  -6  10      191.75      211.63     12.48 o 
  -4  -6  10      400.80      371.52     15.74 o 
  -3  -6  10       41.57       53.00      6.33 o 
  -2  -6  10        1.79        1.45      3.62 o 
  -1  -6  10      244.49      271.86      8.50 o 
   0  -6  10     1021.36      935.88     18.57 o 
   1  -6  10     1078.62     1142.85     21.52 o 
   2  -6  10      810.16      720.44     22.25 o 
   3  -6  10      519.39      613.72     20.08 o 
   4  -6  10      116.81      117.75      8.14 o 
   5  -6  10      130.46      120.65      8.50 o 
   6  -6  10        1.16        2.71      3.98 o 
   7  -6  10        9.51        4.70      4.70 o 
   8  -6  10       23.81       30.75      6.51 o 
  -7  -5  10        0.85       -3.80      3.80 o 
  -6  -5  10        9.03        3.44      4.88 o 
  -5  -5  10        7.89        7.60      4.52 o 
  -4  -5  10       13.25       15.74      4.70 o 
  -3  -5  10       20.90       22.79      5.06 o 
  -2  -5  10        0.28        0.36      3.44 o 
  -1  -5  10      125.69      150.16     12.48 o 
   0  -5  10      205.79      180.75      6.78 o 
   1  -5  10      513.23      567.42     12.96 o 
   2  -5  10      177.49      163.23      6.12 o 
   3  -5  10      365.36      387.98     14.47 o 
   4  -5  10      177.16      183.23      9.77 o 
   5  -5  10       73.27       75.97      6.87 o 
   6  -5  10       10.70        8.68      4.34 o 
   7  -5  10       38.05       44.31      6.87 o 
   8  -5  10       25.95       31.83      7.42 o 
  -7  -4  10       73.66       91.34      9.59 o 
  -6  -4  10      111.14       88.09      8.68 o 
  -5  -4  10        9.25       13.38      5.06 o 
  -4  -4  10       17.20       12.48      4.52 o 
  -3  -4  10        1.40        1.63      3.44 o 
  -2  -4  10      609.00      631.26     20.08 o 
  -1  -4  10      984.79      911.85     18.63 o 
   0  -4  10     1619.34     1573.70     27.63 o 
   1  -4  10      956.24      956.93     18.67 o 
   2  -4  10      666.93      669.92     14.26 o 
   3  -4  10     1154.23     1198.78     22.13 o 
   4  -4  10       94.21      102.88      5.31 o 
   5  -4  10      242.22      239.84     11.40 o 
   6  -4  10      210.98      212.53     11.40 o 
   7  -4  10      125.35      129.51      9.77 o 
   8  -4  10       25.23       37.26      7.78 o 
  -8  -3  10        1.77       -3.07      5.06 o 
  -7  -3  10       18.68        5.43      5.06 o 
  -6  -3  10       14.80       18.45      5.61 o 
  -5  -3  10      199.56      199.87     11.58 o 
  -4  -3  10       90.68       98.22      8.14 o 
  -3  -3  10        3.53       -0.72      3.26 o 
  -2  -3  10       36.81       27.13      4.88 o 
  -1  -3  10       68.19       88.29      4.98 o 
   0  -3  10      206.60      175.27      6.59 o 
   1  -3  10      421.30      528.51     12.28 o 
   2  -3  10      242.23      206.69      6.97 o 
   3  -3  10      176.33      206.03      7.02 o 
   4  -3  10      107.05       91.67      5.17 o 
   5  -3  10      192.56      201.23      9.59 o 
   6  -3  10       97.90       93.69      7.78 o 
   7  -3  10       31.06       34.37      6.51 o 
  -8  -2  10       49.05       43.77      7.96 o 
  -7  -2  10        4.82        9.41      5.43 o 
  -6  -2  10       14.53       11.40      5.25 o 
  -5  -2  10        7.77        2.35      3.98 o 
  -4  -2  10      226.17      238.22     12.12 o 
  -3  -2  10      587.15      548.24     18.81 o 
  -2  -2  10     1180.66     1131.75     30.75 o 
  -1  -2  10      946.75      832.08     16.81 o 
   0  -2  10     1685.23     1819.39     40.06 o 
   1  -2  10     1770.41     1693.71     46.21 o 
   2  -2  10      330.33      375.09     14.29 o 
   3  -2  10      815.53      739.97     19.08 o 
   4  -2  10      687.69      704.38     15.36 o 
   5  -2  10      323.25      317.73      9.75 o 
   6  -2  10      110.28      118.47      9.41 o 
  -8  -1  10       13.89       16.10      6.33 o 
  -7  -1  10       68.79       60.23      8.32 o 
  -6  -1  10       70.40       83.20      8.86 o 
  -5  -1  10        5.16        0.36      3.80 o 
  -4  -1  10       13.51       26.77      5.43 o 
  -3  -1  10       26.62       33.28      5.61 o 
  -2  -1  10       28.42       26.59      5.06 o 
  -1  -1  10       65.06       72.06      4.40 o 
   0  -1  10      156.03      129.57      5.51 o 
   1  -1  10      153.73      161.61      9.86 o 
   2  -1  10      132.40      132.01      5.43 o 
   3  -1  10      268.47      285.13     10.58 o 
   4  -1  10      244.11      206.20     11.40 o 
   5  -1  10      122.88      148.50     10.13 o 
   6  -1  10       84.38       78.50      8.68 o 
   7  -1  10       34.91       30.39      7.05 o 
  -8   0  10        3.83        5.25      5.06 o 
  -7   0  10        7.76        6.87      5.06 o 
  -6   0  10       30.58       31.83      6.51 o 
  -5   0  10       96.48       95.50      8.68 o 
  -4   0  10      548.88      495.24     18.27 o 
  -3   0  10      457.66      403.18     15.92 o 
  -2   0  10      949.54      940.74     27.31 o 
  -1   0  10      988.70      970.32     18.66 o 
   0   0  10      489.97      538.79     12.93 o 
   1   0  10      618.29      552.35     12.16 o 
   2   0  10      942.29      967.51     28.40 o 
   3   0  10      290.00      260.10     12.84 o 
   4   0  10      305.55      330.64     15.01 o 
   5   0  10      259.17      262.63     13.93 o 
   6   0  10       76.51       70.00      8.68 o 
   7   0  10       21.63       25.14      7.05 o 
  -8   1  10        5.85        5.61      5.79 o 
  -7   1  10        0.01       -3.98      4.16 o 
  -6   1  10        0.04        1.09      3.98 o 
  -5   1  10        3.96        5.06      4.34 o 
  -4   1  10       51.68       55.89      7.05 o 
  -3   1  10        2.32        4.34      3.62 o 
  -2   1  10        6.77        3.44      3.44 o 
  -1   1  10        0.13       -0.58      2.04 o 
   0   1  10        7.67       11.03      3.98 o 
   1   1  10      103.45      101.83      8.14 o 
   2   1  10       57.41       75.97      7.60 o 
   3   1  10       71.93       70.18      7.96 o 
   4   1  10      117.43      122.82      9.77 o 
   5   1  10       86.53       86.28      9.22 o 
   6   1  10       45.28       58.42      8.32 o 
   7   1  10       11.85       12.84      6.51 o 
  -8   2  10        5.50       -1.09      5.43 o 
  -7   2  10        7.85       16.10      6.15 o 
  -6   2  10      106.96      109.79      9.41 o 
  -5   2  10       71.05       71.27      7.96 o 
  -4   2  10      324.13      322.50     14.65 o 
  -3   2  10      378.34      365.19     15.37 o 
  -2   2  10      251.25      236.23     11.94 o 
  -1   2  10      224.33      253.23     12.48 o 
   0   2  10     1116.66     1043.84     30.57 o 
   1   2  10      270.24      314.55     14.65 o 
   2   2  10      505.37      486.02     18.99 o 
   3   2  10      328.30      312.01     15.19 o 
   4   2  10      306.98      302.43     15.37 o 
   5   2  10       79.39       89.72      9.22 o 
   6   2  10       67.60       82.12      9.77 o 
  -8   3  10        0.82        2.71      5.61 o 
  -7   3  10        4.31       -3.80      4.70 o 
  -6   3  10       18.94        9.95      5.43 o 
  -5   3  10       12.88       11.94      5.06 o 
  -4   3  10       83.29       83.93      8.50 o 
  -3   3  10       53.33       47.57      6.69 o 
  -2   3  10       82.08       81.21      7.78 o 
  -1   3  10        0.85        2.17      3.80 o 
   0   3  10       60.09       67.83      7.42 o 
   1   3  10       40.50       36.90      6.33 o 
   2   3  10       43.58       71.45      8.14 o 
   3   3  10       59.18       56.98      7.42 o 
   4   3  10       37.01       35.27      6.87 o 
   5   3  10       29.72       32.56      6.87 o 
   6   3  10       46.30       56.80      9.04 o 
  -7   4  10       18.26       18.09      6.33 o 
  -6   4  10       59.28       51.55      7.60 o 
  -5   4  10       89.61       81.39      8.68 o 
  -4   4  10       43.68       36.54      6.51 o 
  -3   4  10      123.74      138.01     10.13 o 
  -2   4  10      737.63      739.61     25.14 o 
  -1   4  10      235.28      222.30     12.30 o 
   0   4  10      538.02      542.45     20.80 o 
   1   4  10      459.12      452.56     18.99 o 
   2   4  10      458.39      447.49     19.35 o 
   3   4  10      120.85      136.74     10.85 o 
   4   4  10      127.84      122.82     10.85 o 
   5   4  10       90.36      105.45     11.21 o 
  -7   5  10       12.26       12.12      6.15 o 
  -6   5  10       11.67        8.14      5.43 o 
  -5   5  10       26.23       22.97      6.15 o 
  -4   5  10       13.74        6.87      4.88 o 
  -3   5  10       13.03       24.24      5.79 o 
  -2   5  10       31.09       42.51      7.05 o 
  -1   5  10       39.20       44.86      6.69 o 
   0   5  10        1.49        3.07      4.34 o 
   1   5  10       19.44       13.20      5.43 o 
   2   5  10        7.64        7.05      4.88 o 
   3   5  10       15.22       22.43      6.69 o 
   4   5  10       10.75        4.34      5.43 o 
   5   5  10       18.68       23.51      7.78 o 
  -6   6  10        0.08       -4.88      4.88 o 
  -5   6  10       15.70       15.56      6.33 o 
  -4   6  10      150.74      155.19     11.40 o 
  -3   6  10      117.16      124.58      6.51 o 
  -2   6  10      232.78      234.99     18.81 o 
  -1   6  10      270.11      259.29     10.94 o 
   0   6  10      237.24      242.34      8.86 o 
   1   6  10      147.24      160.44     12.30 o 
   2   6  10      106.78      121.73     11.03 o 
   3   6  10       64.98       58.97      8.86 o 
   4   6  10       96.20       90.44     11.21 o 
  -6   7  10        0.46        0.00      6.15 o 
  -5   7  10        8.18       11.58      5.97 o 
  -4   7  10        0.50       -2.79      3.17 o 
  -3   7  10        6.17        0.73      4.88 o 
  -2   7  10        1.22        2.07      3.04 o 
  -1   7  10        0.10        3.47      3.04 o 
   0   7  10        2.13        1.49      2.77 o 
   1   7  10        1.26        0.82      2.84 o 
   2   7  10        3.88       -0.36      5.25 o 
   3   7  10        2.15        3.26      6.15 o 
  -5   8  10       14.61       25.23      5.97 o 
  -4   8  10       30.64       27.11      4.60 o 
  -3   8  10       58.32       70.73      7.87 o 
  -2   8  10       63.47       71.28      5.92 o 
  -1   8  10       68.68       79.27      6.12 o 
   0   8  10       43.62       52.27      9.95 o 
   1   8  10       42.85       42.01     10.31 o 
   2   8  10       84.46       83.38     11.76 o 
  -3   9  10       11.97       13.21      4.32 o 
  -2   9  10        7.83        3.99      3.67 o 
  -1   9  10        9.40       15.91      4.28 o 
   0 -13  11       96.39       84.65     10.31 o 
   1 -13  11       40.90       42.14      7.96 o 
   2 -13  11       78.01       84.29      9.77 o 
   3 -13  11       27.74       36.90      7.96 o 
  -2 -12  11        2.83        0.54      5.97 o 
  -1 -12  11        2.76        3.80      5.61 o 
   0 -12  11       18.79       18.45      6.51 o 
   1 -12  11       16.42       16.10      5.97 o 
   2 -12  11       26.63       29.12      6.33 o 
   3 -12  11        7.46       10.49      5.25 o 
   4 -12  11        7.17       -0.18      4.88 o 
  -3 -11  11      278.39      300.08     18.27 o 
  -2 -11  11      181.88      206.92     14.65 o 
  -1 -11  11       66.66       90.08     10.67 o 
   0 -11  11      177.23      194.26     13.02 o 
   1 -11  11       76.30       77.23      8.86 o 
   2 -11  11        6.59       -2.35      4.16 o 
   3 -11  11       86.01       89.17      8.68 o 
   4 -11  11       47.25       46.67      7.05 o 
   5 -11  11       23.78       21.34      6.15 o 
  -4 -10  11        3.66       -0.54      5.97 o 
  -3 -10  11        2.54        7.42      6.51 o 
  -2 -10  11        7.56        1.63      5.06 o 
  -1 -10  11        5.91       10.13      5.61 o 
   0 -10  11       29.39       28.76      6.51 o 
   1 -10  11       23.23       22.61      5.79 o 
   2 -10  11       25.38       20.62      5.43 o 
   3 -10  11       55.42       58.79      7.42 o 
   4 -10  11      113.26      126.61      9.41 o 
   5 -10  11       34.85       32.20      6.51 o 
   6 -10  11       13.61       10.85      5.79 o 
  -5  -9  11      228.25      272.22     15.74 o 
  -3  -9  11       61.31       61.86      9.04 o 
  -2  -9  11      224.62      247.98     14.47 o 
  -1  -9  11      118.72      114.86      9.95 o 
   0  -9  11       37.99       70.72      8.50 o 
   1  -9  11      198.08      172.38     11.03 o 
   2  -9  11       90.51       91.34      8.14 o 
   3  -9  11       87.24       88.81      8.14 o 
   4  -9  11      237.64      219.04     11.94 o 
   5  -9  11       76.06       86.28      8.50 o 
   6  -9  11       20.30       29.66      6.33 o 
  -5  -8  11        1.65        4.52      5.61 o 
  -4  -8  11        2.44        2.71      5.25 o 
  -3  -8  11        1.59       -2.89      4.16 o 
  -2  -8  11        9.30       11.21      5.25 o 
  -1  -8  11        0.93       -3.98      3.98 o 
   0  -8  11       20.68       13.75      5.06 o 
   1  -8  11       47.80       69.46      7.60 o 
   2  -8  11      133.12      120.83      8.86 o 
   3  -8  11       24.36       30.75      5.61 o 
   4  -8  11       48.31       62.40      7.05 o 
   5  -8  11       24.59       26.41      5.61 o 
   6  -8  11       17.83       21.52      5.79 o 
   7  -8  11        6.01        7.60      5.61 o 
  -6  -7  11       67.58       69.10      9.22 o 
  -5  -7  11       36.24       28.58      6.51 o 
  -4  -7  11      158.38      163.33     11.21 o 
  -3  -7  11      331.34      369.35     16.10 o 
  -2  -7  11      119.42      129.22      6.87 o 
  -1  -7  11      594.36      565.79     14.06 o 
   0  -7  11      390.77      445.50     18.09 o 
   1  -7  11      333.15      297.36     13.75 o 
   2  -7  11      997.57      995.19     29.12 o 
   3  -7  11      425.23      389.43     15.74 o 
   4  -7  11      233.28      229.90     11.76 o 
   5  -7  11       97.74      117.03      8.86 o 
   6  -7  11       72.23       85.01      8.50 o 
   7  -7  11       30.89       24.78      6.33 o 
  -6  -6  11       13.57       10.67      5.79 o 
  -5  -6  11        0.16        0.36      4.52 o 
  -4  -6  11        7.60       14.83      5.06 o 
  -3  -6  11        1.11       -2.17      3.62 o 
  -2  -6  11       54.91       66.02      7.24 o 
  -1  -6  11       12.95        2.98      2.75 o 
   0  -6  11       66.02       76.27      7.05 o 
   1  -6  11       17.94       17.18      4.70 o 
   2  -6  11      101.24      108.71      8.14 o 
   3  -6  11       24.31       34.19      5.43 o 
   4  -6  11       80.01       70.72      7.05 o 
   5  -6  11       43.21       46.67      6.69 o 
   6  -6  11       53.80       53.36      7.42 o 
   7  -6  11       44.50       44.31      7.05 o 
  -7  -5  11        6.05        7.24      5.43 o 
  -6  -5  11       86.61       97.31      9.95 o 
  -5  -5  11      190.58      179.25     11.58 o 
  -4  -5  11      149.79      171.83     11.03 o 
  -3  -5  11     1049.91     1051.26     30.75 o 
  -2  -5  11      450.58      395.58     15.37 o 
  -1  -5  11      650.76      690.41     15.59 o 
   0  -5  11     1917.96     1800.01     31.58 o 
   1  -5  11     1311.42     1283.68     23.98 o 
   2  -5  11      791.64      808.64     16.81 o 
   3  -5  11      268.85      239.30     11.40 o 
   4  -5  11      268.05      279.64     12.48 o 
   5  -5  11      107.52      124.62      8.50 o 
   6  -5  11      258.48      241.83     12.30 o 
   7  -5  11       68.82       73.07      8.50 o 
  -7  -4  11        0.61        4.52      5.61 o 
  -6  -4  11        3.07       -0.54      4.52 o 
  -5  -4  11       34.43       30.75      6.33 o 
  -4  -4  11       44.18       42.51      6.87 o 
  -3  -4  11       27.31       16.82      5.06 o 
  -2  -4  11       11.03       16.46      4.70 o 
  -1  -4  11       37.31       23.58      3.52 o 
   0  -4  11       32.37       46.45      4.97 o 
   1  -4  11       13.42        6.15      3.71 o 
   2  -4  11      117.62      127.74      5.82 o 
   3  -4  11       41.47       44.85      4.03 o 
   4  -4  11       72.22       73.07      6.69 o 
   5  -4  11       95.36       90.62      7.60 o 
   6  -4  11       74.24       85.01      8.50 o 
   7  -4  11       37.05       40.88      7.05 o 
  -7  -3  11       27.19       22.61      6.51 o 
  -6  -3  11       70.07       84.47      9.41 o 
  -5  -3  11      371.98      378.03     17.18 o 
  -4  -3  11      151.36      141.63     10.13 o 
  -3  -3  11      379.78      379.84     15.56 o 
  -2  -3  11     1431.64     1289.66     34.91 o 
  -1  -3  11     1485.92     1525.70     39.25 o 
   0  -3  11      894.20      792.55     16.69 o 
   1  -3  11      792.76      892.81     18.08 o 
   2  -3  11      510.00      475.16     11.68 o 
   3  -3  11      415.93      455.45     11.76 o 
   4  -3  11     1237.69     1223.50     30.75 o 
   5  -3  11      590.52      607.14     16.28 o 
  -7  -2  11        1.91       -2.71      4.88 o 
  -6  -2  11       22.09       26.41      6.51 o 
  -5  -2  11        0.05       -2.35      4.16 o 
  -4  -2  11        7.57        9.77      4.52 o 
  -3  -2  11        0.02        1.27      4.16 o 
  -2  -2  11        0.02       -2.53      3.44 o 
  -1  -2  11        4.83        2.29      3.17 o 
   0  -2  11        3.62        2.83      2.26 o 
   1  -2  11        2.81       -0.51      2.29 o 
   2  -2  11       45.28       53.97      4.17 o 
   3  -2  11       79.47       78.78      5.02 o 
   4  -2  11       58.91       60.67      4.94 o 
   5  -2  11       53.36       62.22      7.96 o 
   6  -2  11       32.97       25.68      6.15 o 
  -7  -1  11       56.64       51.55      7.96 o 
  -6  -1  11       21.46       29.48      6.15 o 
  -5  -1  11       73.65       75.79      8.14 o 
  -4  -1  11      399.33      369.35     15.92 o 
  -3  -1  11      718.00      744.67     24.24 o 
  -2  -1  11      659.97      606.48     20.62 o 
  -1  -1  11      906.16      934.51     18.77 o 
   0  -1  11      375.38      316.68     16.82 o 
   1  -1  11     1306.19     1459.35     26.07 o 
   2  -1  11     3136.22     3047.56     48.70 o 
   3  -1  11     2671.82     2743.73     66.20 o 
   4  -1  11      345.61      365.37     16.10 o 
   5  -1  11      116.64      116.30      9.77 o 
   6  -1  11      153.66      163.15     11.76 o 
   7  -1  11       24.66       31.11      7.42 o 
  -7   0  11       19.28       22.79      6.69 o 
  -6   0  11       52.19       46.49      7.42 o 
  -5   0  11       21.60       13.93      5.25 o 
  -4   0  11        0.20       -1.81      3.80 o 
  -3   0  11       29.74       26.23      5.43 o 
  -2   0  11        3.08       -0.90      3.62 o 
  -1   0  11        0.13        0.90      2.07 o 
   0   0  11       25.41       27.13      5.61 o 
   1   0  11       22.93       40.52      6.33 o 
   2   0  11       78.69       74.16      7.96 o 
   3   0  11       78.99       86.64      8.32 o 
   4   0  11       33.13       33.10      6.33 o 
   5   0  11       17.30       21.16      5.79 o 
   6   0  11        8.68        6.87      4.88 o 
  -7   1  11        8.27        7.42      5.79 o 
  -6   1  11       74.66       81.58      9.22 o 
  -5   1  11      232.27      226.64     12.84 o 
  -4   1  11      163.51      157.18     10.49 o 
  -3   1  11      328.06      317.80     14.65 o 
  -2   1  11      136.16      125.35      9.22 o 
  -1   1  11     1104.61     1086.53     31.65 o 
   0   1  11     2885.98     2865.64     68.55 o 
   1   1  11     4435.65     4411.96    100.03 o 
   2   1  11      858.08      853.20     27.67 o 
   3   1  11      491.69      536.66     21.16 o 
   4   1  11      404.30      370.08     17.36 o 
   5   1  11      170.91      151.03     11.40 o 
   6   1  11      137.64      162.79     12.30 o 
  -7   2  11        3.61       -2.17      4.52 o 
  -6   2  11        5.24       11.21      5.79 o 
  -5   2  11       18.78       20.62      5.97 o 
  -4   2  11        2.32        0.36      4.34 o 
  -3   2  11       15.51       16.10      5.25 o 
  -2   2  11        4.05        3.07      3.98 o 
  -1   2  11        0.58        1.63      4.34 o 
   0   2  11       83.47       76.15      7.60 o 
   1   2  11        4.03        4.34      3.62 o 
   2   2  11       13.67        9.77      4.70 o 
   3   2  11       23.44       26.95      6.15 o 
   4   2  11       12.36       13.57      5.06 o 
   5   2  11       16.71       21.89      6.51 o 
   6   2  11        5.34        2.71      5.79 o 
  -7   3  11       23.66       17.73      6.69 o 
  -6   3  11       19.00       12.84      5.97 o 
  -5   3  11       40.99       54.81      7.96 o 
  -4   3  11        1.84       -3.44      4.34 o 
  -3   3  11      184.25      198.97     11.94 o 
  -2   3  11     1197.72     1136.82     33.64 o 
   0   3  11      608.45      615.89     22.61 o 
   1   3  11      453.17      417.65     18.09 o 
   2   3  11      483.15      460.33     19.90 o 
   3   3  11      336.85      316.90     16.46 o 
   4   3  11      297.62      318.71     17.18 o 
   5   3  11      146.49      125.53     11.21 o 
  -7   4  11        1.06        3.98      5.97 o 
  -6   4  11       18.01       10.13      5.97 o 
  -5   4  11       17.38       19.35      6.33 o 
  -4   4  11       10.85       13.02      4.88 o 
  -3   4  11        8.07        3.44      4.52 o 
  -2   4  11        0.25        3.80      4.88 o 
  -1   4  11       65.16       80.49      9.04 o 
   0   4  11        6.45        1.99      4.70 o 
   1   4  11        1.32       -1.09      4.52 o 
   2   4  11        0.47        0.00      3.80 o 
   3   4  11        2.78        2.71      4.70 o 
   4   4  11        8.19       15.01      6.33 o 
  -6   5  11        4.27        3.07      5.97 o 
  -5   5  11        6.65        3.80      5.25 o 
  -4   5  11      305.43      280.18     14.65 o 
  -2   5  11      260.57      252.14     14.11 o 
  -1   5  11      234.52      255.76     14.47 o 
   0   5  11      314.10      314.55     16.28 o 
   1   5  11      210.52      214.34     13.93 o 
   2   5  11      363.55      367.54     18.81 o 
   3   5  11      242.25      238.40     15.37 o 
   4   5  11      157.24      165.68     13.75 o 
  -6   6  11       18.25       19.35      7.78 o 
  -5   6  11        7.03        6.33      5.61 o 
  -4   6  11       28.47       36.54      7.60 o 
  -3   6  11       85.03       98.22     10.49 o 
  -2   6  11       84.67       86.28      9.59 o 
  -1   6  11       23.43       15.56      5.97 o 
   0   6  11        4.70        5.61      5.25 o 
   1   6  11        1.71        2.35      5.06 o 
   2   6  11        1.80       -5.06      5.06 o 
   3   6  11        1.77       -0.18      5.61 o 
  -5   7  11      144.74      131.14     11.76 o 
  -4   7  11      102.02      105.27     10.67 o 
  -3   7  11       93.07       98.40     10.85 o 
  -2   7  11      114.55      119.56     11.03 o 
  -1   7  11       79.08       93.51     10.49 o 
   0   7  11      213.91      214.34     15.01 o 
   1   7  11      131.06      134.03     12.66 o 
   2   7  11      119.88      112.51     12.66 o 
  -3   8  11        3.42        0.75      3.51 o 
  -2   8  11        8.23        4.93      3.74 o 
  -1   8  11        4.49        1.63      3.71 o 
   0   8  11        1.41       -1.09      5.97 o 
  -1 -12  12       12.34        2.89      6.33 o 
   0 -12  12      110.51      114.86     11.03 o 
   1 -12  12      148.07      143.62     11.58 o 
   2 -12  12      157.96      170.57     12.30 o 
   3 -12  12       46.53       54.99      8.32 o 
  -2 -11  12        0.01       -0.18      5.97 o 
  -1 -11  12        0.00       -0.18      5.25 o 
   0 -11  12        1.20        8.50      5.79 o 
   1 -11  12        8.20        7.24      5.43 o 
   2 -11  12        0.73       -3.98      3.98 o 
   3 -11  12       21.20       20.80      5.97 o 
   4 -11  12        0.65        0.72      4.88 o 
  -3 -10  12       23.73       34.55      8.50 o 
  -2 -10  12      181.22      181.78     13.93 o 
  -1 -10  12      278.48      312.38     17.00 o 
   0 -10  12      391.25      362.84     17.73 o 
   1 -10  12      222.07      221.39     13.20 o 
   2 -10  12      143.56      143.80     10.67 o 
   3 -10  12      177.61      168.94     11.40 o 
   4 -10  12       94.03       89.35      8.68 o 
   5 -10  12       23.60       32.56      7.05 o 
  -3  -9  12        2.36        3.07      5.61 o 
  -2  -9  12        8.51        9.41      5.79 o 
  -1  -9  12        4.43        2.89      4.88 o 
   0  -9  12        3.94        3.98      4.70 o 
   1  -9  12       14.91        9.77      5.25 o 
   2  -9  12        0.38       -2.35      3.80 o 
   3  -9  12        7.05        1.99      4.52 o 
   4  -9  12        9.32        1.99      3.98 o 
   5  -9  12       22.13       26.59      6.33 o 
   6  -9  12       12.14       16.10      5.61 o 
  -5  -8  12       14.82       10.67      6.51 o 
  -4  -8  12      145.05      146.87     11.58 o 
  -3  -8  12      149.70      166.77     13.02 o 
  -2  -8  12      366.70      384.36     18.45 o 
  -1  -8  12      246.34      275.30     15.01 o 
   0  -8  12      162.63      149.40     11.03 o 
   1  -8  12      493.24      521.29     20.08 o 
   2  -8  12      266.92      249.25     12.84 o 
   3  -8  12       65.11       73.62      7.96 o 
   4  -8  12       13.79       18.99      4.88 o 
   5  -8  12       70.20       63.13      7.78 o 
   6  -8  12       50.76       60.23      7.96 o 
  -5  -7  12       11.27       14.47      6.15 o 
  -4  -7  12        9.94       12.48      5.43 o 
  -3  -7  12       15.90       16.64      5.43 o 
  -2  -7  12       39.22       45.08      4.73 o 
  -1  -7  12        0.03        2.71      4.16 o 
   0  -7  12       14.93       16.28      5.06 o 
   1  -7  12        3.63        0.54      3.80 o 
   2  -7  12       10.40       11.58      4.88 o 
   3  -7  12       49.80       37.98      5.97 o 
   4  -7  12       10.56       14.65      4.52 o 
   5  -7  12        7.42        5.06      4.70 o 
   6  -7  12        0.02        1.45      5.06 o 
  -6  -6  12       50.05       42.51      8.14 o 
  -5  -6  12       44.04       53.72      8.14 o 
  -4  -6  12      155.37      175.99     11.94 o 
  -3  -6  12       42.59       32.56      6.33 o 
  -2  -6  12      157.55      187.25      8.17 o 
  -1  -6  12      605.18      592.48     14.75 o 
   0  -6  12      331.83      345.55     23.33 o 
   1  -6  12       72.19       77.23      7.42 o 
   2  -6  12       59.12       70.54      7.24 o 
   3  -6  12      294.08      299.35     13.57 o 
   4  -6  12      217.20      245.81     12.66 o 
   5  -6  12      230.41      263.18     13.38 o 
   6  -6  12      207.94      229.17     12.66 o 
  -6  -5  12       12.53       13.57      6.33 o 
  -5  -5  12       45.19       53.00      8.14 o 
  -4  -5  12       36.62       35.09      6.51 o 
  -3  -5  12       97.84       94.24      8.50 o 
  -2  -5  12       96.13      100.38      6.01 o 
  -1  -5  12       20.10        9.12      5.61 o 
   0  -5  12        0.57       -1.02      2.62 o 
   1  -5  12        4.92        5.81      5.43 o 
   2  -5  12        1.06        8.14      3.80 o 
   3  -5  12        5.52        4.52      4.34 o 
   4  -5  12        0.25       -2.89      3.62 o 
   5  -5  12        0.61        5.25      4.34 o 
   6  -5  12        6.08        3.62      4.88 o 
  -6  -4  12       25.83       27.13      6.69 o 
  -5  -4  12       31.50       31.29      6.69 o 
  -4  -4  12      164.22      185.76     12.12 o 
  -3  -4  12      527.51      445.14     17.73 o 
  -2  -4  12      501.17      540.82     19.53 o 
  -1  -4  12       81.04       71.04      4.98 o 
   0  -4  12      198.19      290.90     14.38 o 
   1  -4  12      450.14      423.53     17.00 o 
   2  -4  12      615.57      632.58     14.64 o 
   3  -4  12      570.91      587.11     14.83 o 
   4  -4  12      598.74      614.26     20.44 o 
   5  -4  12      400.04      409.69     16.10 o 
   6  -4  12       67.92       62.95      7.78 o 
  -6  -3  12       16.42       26.05      7.05 o 
  -5  -3  12       88.60       90.44      9.77 o 
  -4  -3  12       41.85       47.75      6.69 o 
  -3  -3  12       55.85       54.99      7.42 o 
  -2  -3  12       18.60       19.90      5.25 o 
  -1  -3  12       22.43       27.64      3.57 o 
   0  -3  12       12.16        7.92      2.81 o 
   1  -3  12        2.86        0.92      4.43 o 
   2  -3  12        7.99        5.77      4.07 o 
   3  -3  12        2.17        8.46      3.04 o 
   4  -3  12       11.27       18.25      6.33 o 
  -7  -2  12       18.22        8.32      6.51 o 
  -6  -2  12       88.59       89.35     10.13 o 
  -5  -2  12      411.27      401.91     18.27 o 
  -4  -2  12      455.74      472.09     19.35 o 
  -3  -2  12       67.24       63.13      7.78 o 
  -2  -2  12      201.47      255.04     12.84 o 
  -1  -2  12      386.64      317.39     10.85 o 
   0  -2  12      901.12     1004.44     26.23 o 
   1  -2  12      403.48      365.49     10.19 o 
   2  -2  12      911.73      915.56     18.81 o 
   3  -2  12      638.46      617.15     22.25 o 
   4  -2  12      192.12      203.85     11.94 o 
   5  -2  12      197.06      196.43     12.48 o 
  -7  -1  12        2.68       -0.18      5.61 o 
  -6  -1  12        0.75        0.72      4.70 o 
  -5  -1  12       10.14       10.67      5.61 o 
  -4  -1  12       17.14       15.19      5.79 o 
  -3  -1  12        9.35       10.85      4.88 o 
  -2  -1  12       45.82       37.80      6.33 o 
  -1  -1  12       54.00       67.49      7.33 o 
   0  -1  12       33.74       26.54      3.65 o 
   1  -1  12       33.14       41.96      6.33 o 
   2  -1  12       17.92       18.99      5.06 o 
   3  -1  12        0.00       -0.36      3.80 o 
   4  -1  12        0.16       -2.17      3.98 o 
   5  -1  12        4.87        6.87      4.88 o 
   6  -1  12       30.56       35.63      7.24 o 
  -6   0  12      159.03      148.14     11.58 o 
  -5   0  12       15.46       13.38      5.43 o 
  -4   0  12       85.78       98.58      9.04 o 
  -3   0  12      183.84      172.20     11.21 o 
  -2   0  12      477.86      473.36     18.81 o 
  -1   0  12      190.86      193.00     11.40 o 
   0   0  12      958.17      910.72     28.22 o 
   1   0  12      517.81      463.59     18.27 o 
   2   0  12      406.40      427.78     17.91 o 
   3   0  12      559.43      567.05     21.89 o 
   4   0  12      162.76      162.43     11.40 o 
   5   0  12       13.30       15.56      5.79 o 
   6   0  12       41.67       44.68      8.68 o 
  -7   1  12        2.46       12.48      6.33 o 
  -6   1  12        3.76       -0.36      5.06 o 
  -5   1  12        5.15        6.51      4.88 o 
  -4   1  12       51.46       57.52      7.96 o 
  -3   1  12       30.08       35.09      6.87 o 
  -2   1  12       59.54       50.46      7.24 o 
  -1   1  12       89.08       79.77      8.14 o 
   0   1  12      173.67      174.73     11.03 o 
   1   1  12       53.63       78.50      8.50 o 
   2   1  12       56.54       55.89      7.60 o 
   3   1  12        8.64       11.76      4.88 o 
   4   1  12        8.29        6.51      5.06 o 
   5   1  12        0.01        0.00      5.61 o 
  -6   2  12        9.80       16.28      6.33 o 
  -5   2  12       40.63       32.92      7.24 o 
  -4   2  12      163.03      166.23     11.76 o 
  -3   2  12      118.17      131.14     10.13 o 
  -2   2  12      517.91      461.60     18.81 o 
  -1   2  12      370.28      398.11     17.55 o 
   0   2  12      649.01      607.93     22.43 o 
   1   2  12     1086.53     1087.07     33.64 o 
   2   2  12      475.27      444.42     19.35 o 
   3   2  12       70.26       61.32      8.50 o 
   4   2  12      182.76      186.67     13.02 o 
   5   2  12      166.53      173.64     13.38 o 
  -6   3  12        4.11       -2.35      5.43 o 
  -5   3  12        9.91       10.13      5.43 o 
  -4   3  12       10.86       15.92      5.97 o 
  -3   3  12       26.43       27.31      6.51 o 
  -2   3  12      110.14      101.47      9.04 o 
  -1   3  12       72.28       83.02      8.86 o 
   0   3  12       88.07       93.51      9.04 o 
   1   3  12       17.35       13.38      5.25 o 
   2   3  12        5.15        4.16      4.52 o 
   3   3  12        7.63        8.86      5.61 o 
   4   3  12        1.92        1.99      5.43 o 
  -6   4  12       25.44       28.76      7.60 o 
  -5   4  12       35.07       50.83      8.32 o 
  -4   4  12      135.89      119.74     10.49 o 
  -3   4  12      171.82      171.29     12.12 o 
  -2   4  12      351.97      344.93     16.64 o 
  -1   4  12      879.43      826.61     28.40 o 
   0   4  12      501.98      444.78     19.72 o 
   1   4  12      146.07      139.64     11.40 o 
   2   4  12      259.91      244.37     15.19 o 
   3   4  12      250.59      233.69     15.19 o 
  -5   5  12        1.77        0.90      5.43 o 
  -4   5  12       16.18       10.67      5.97 o 
  -3   5  12       34.11       38.17      7.78 o 
  -2   5  12       11.94       10.31      5.79 o 
  -1   5  12       16.11       16.10      5.25 o 
   0   5  12       31.64       35.45      7.42 o 
   1   5  12       16.15       10.85      5.61 o 
   2   5  12       22.00       18.45      7.24 o 
   3   5  12        6.23        5.79      6.33 o 
  -4   6  12       58.22       65.12      9.41 o 
  -3   6  12      283.70      280.90     15.92 o 
  -2   6  12      179.27      166.05     12.48 o 
  -1   6  12       60.84       60.41      9.22 o 
   0   6  12      140.83      132.40     12.12 o 
   1   6  12      219.59      216.69     15.37 o 
  -2   7  12       29.49       28.58      7.96 o 
  -1   7  12       24.32       19.72      7.05 o 
  -1 -11  13       83.10       97.49     11.76 o 
   0 -11  13       36.22       42.14      8.32 o 
   1 -11  13       11.72        6.15      5.43 o 
   2 -11  13       62.77       66.38      9.22 o 
   3 -11  13       82.46       96.05     10.13 o 
  -2 -10  13       11.75       10.13      7.05 o 
  -1 -10  13        8.09        3.44      6.15 o 
   0 -10  13        2.77       -0.72      5.06 o 
   1 -10  13       10.89        5.25      4.88 o 
   2 -10  13        0.36        1.63      4.52 o 
   3 -10  13        3.27        2.17      4.88 o 
   4 -10  13        8.75        7.78      5.43 o 
  -3  -9  13       78.47       81.94     11.03 o 
  -2  -9  13       60.17       75.06     10.31 o 
  -1  -9  13       20.98       16.28      6.51 o 
   0  -9  13      213.67      245.27     14.65 o 
   1  -9  13      309.37      315.27     16.10 o 
   2  -9  13      180.46      172.74     11.76 o 
   3  -9  13       73.68       84.29      9.22 o 
   4  -9  13       26.24       31.29      6.51 o 
   5  -9  13       29.93       31.11      7.24 o 
  -3  -8  13       14.04        7.96      6.15 o 
  -2  -8  13        0.10       -0.90      4.52 o 
  -1  -8  13       71.23       79.22      9.41 o 
   0  -8  13       55.41       61.14      8.50 o 
   1  -8  13       22.30       13.75      5.06 o 
   2  -8  13        6.22        6.87      4.34 o 
   3  -8  13        3.71       -1.45      3.80 o 
   4  -8  13        0.17       -2.35      3.98 o 
   5  -8  13        0.93        0.00      4.34 o 
  -4  -7  13       43.85       53.00      8.50 o 
  -3  -7  13       35.45       42.24      6.33 o 
  -2  -7  13      229.31      235.32     14.47 o 
  -1  -7  13      539.51      568.14     22.43 o 
   0  -7  13      504.89      486.74     19.90 o 
   1  -7  13      342.07      334.44     15.56 o 
   2  -7  13      126.96      136.92      9.95 o 
   3  -7  13      139.78      159.53     10.85 o 
   4  -7  13      201.63      181.78     11.21 o 
   5  -7  13       49.09       46.12      7.24 o 
  -5  -6  13        1.17       -5.25      5.25 o 
  -4  -6  13        2.33        3.62      5.06 o 
  -3  -6  13       29.21       36.72      6.51 o 
  -2  -6  13       92.69       93.34      7.78 o 
  -1  -6  13      108.48       99.17      6.20 o 
   0  -6  13       54.16       63.67      7.78 o 
   1  -6  13        9.03       11.94      4.52 o 
   2  -6  13        0.85       -3.07      3.44 o 
   3  -6  13       21.49       11.58      4.70 o 
   4  -6  13        0.81       -1.81      3.98 o 
   5  -6  13        9.68       17.18      5.06 o 
   6  -6  13       21.39       15.92      6.15 o 
  -5  -5  13        0.96       -2.17      5.06 o 
  -4  -5  13       46.95       43.05      7.60 o 
  -3  -5  13      304.58      367.00     16.82 o 
  -2  -5  13      261.66      216.07      8.95 o 
  -1  -5  13      426.53      446.55     12.72 o 
   0  -5  13      115.68      123.95      9.77 o 
   1  -5  13      226.95      241.24     15.92 o 
   2  -5  13      362.73      348.91     15.01 o 
   3  -5  13      177.34      169.30     10.13 o 
   4  -5  13      138.77      126.43      9.04 o 
   5  -5  13       74.55       82.30      8.14 o 
   6  -5  13       83.36       74.16      8.32 o 
  -6  -4  13        0.94        1.09      5.43 o 
  -5  -4  13        4.50        1.81      5.25 o 
  -4  -4  13      141.23      141.81     10.85 o 
  -3  -4  13      137.39      120.83     10.13 o 
  -2  -4  13      111.45      113.75      6.58 o 
  -1  -4  13       24.44       25.34      3.96 o 
   0  -4  13       34.22       41.81      4.47 o 
   1  -4  13       71.64       69.27      5.23 o 
   2  -4  13       13.26       17.63      3.53 o 
   3  -4  13        6.37        0.00      3.26 o 
   4  -4  13        0.66        0.54      3.98 o 
  -6  -3  13        0.26       -3.62      4.88 o 
  -5  -3  13       12.75       17.73      6.15 o 
  -4  -3  13       24.28        6.33      5.79 o 
  -3  -3  13      189.50      216.87     12.84 o 
  -2  -3  13        8.44        6.25      3.98 o 
  -1  -3  13      106.99      146.04      7.96 o 
   0  -3  13      248.11      223.79      8.42 o 
   1  -3  13      411.14      431.29     11.73 o 
   2  -3  13      308.26      293.87      9.48 o 
   3  -3  13      287.97      305.68     14.83 o 
   4  -3  13      354.97      388.52     17.36 o 
  -6  -2  13       94.61       83.57     10.13 o 
  -5  -2  13      140.51      123.90     11.03 o 
  -4  -2  13      143.93      151.58     11.40 o 
  -3  -2  13       69.62       66.02      8.14 o 
  -2  -2  13       84.79       90.27      7.69 o 
  -1  -2  13      117.41       92.25      5.64 o 
   0  -2  13      100.06      113.99      6.18 o 
   1  -2  13       68.68       66.92      7.96 o 
   2  -2  13       16.20       16.82      5.43 o 
   3  -2  13       37.59       41.42      6.87 o 
   4  -2  13       47.68       59.87      8.32 o 
   5  -2  13       11.68        9.41      5.79 o 
  -6  -1  13        1.40        6.69      5.79 o 
  -5  -1  13       43.70       39.61      7.96 o 
  -4  -1  13        1.15        0.36      4.70 o 
  -3  -1  13       15.26       15.56      5.79 o 
  -2  -1  13       99.66      107.29      6.12 o 
  -1  -1  13      333.58      337.34     15.56 o 
   0  -1  13      242.69      238.03     13.02 o 
   1  -1  13      460.31      453.82     18.45 o 
   2  -1  13      452.03      458.52     18.81 o 
   3  -1  13      380.71      385.27     17.73 o 
   4  -1  13      273.62      286.51     15.56 o 
   5  -1  13      181.86      196.61     13.75 o 
  -6   0  13       57.73       56.98      9.41 o 
  -5   0  13       42.30       39.43      7.78 o 
  -4   0  13       54.61       53.72      8.14 o 
  -3   0  13      120.19      109.79      9.77 o 
  -2   0  13       93.53       92.79      8.86 o 
  -1   0  13       92.02       83.93      8.86 o 
   0   0  13       65.80       73.26      7.96 o 
   1   0  13       85.65       79.04      7.96 o 
   2   0  13       58.37       84.83      9.04 o 
   3   0  13       33.43       33.10      6.51 o 
   4   0  13       41.71       47.57      8.14 o 
   5   0  13        8.58       18.09      7.24 o 
  -6   1  13        0.05        0.72      5.61 o 
  -5   1  13        0.37        0.90      5.79 o 
  -4   1  13       13.65       18.27      6.33 o 
  -3   1  13       94.85       91.70      9.22 o 
  -2   1  13      100.69       98.04      9.04 o 
  -1   1  13      169.66      146.69     10.85 o 
   0   1  13      115.38      144.88     10.67 o 
   1   1  13      176.18      166.95     11.58 o 
   2   1  13      152.82      147.60     11.03 o 
   3   1  13      248.47      231.16     14.47 o 
   4   1  13      209.01      231.88     15.01 o 
  -5   2  13       32.40       24.24      7.24 o 
  -4   2  13       41.98       50.10      7.96 o 
  -3   2  13       83.24       94.60      9.77 o 
  -2   2  13      110.42       92.61      8.86 o 
  -1   2  13      118.49      113.77     10.13 o 
   0   2  13       81.97       92.61      9.41 o 
   1   2  13      119.82      109.61      9.77 o 
   2   2  13       96.02      108.35     10.13 o 
   3   2  13       54.90       54.08      8.86 o 
   4   2  13       16.63       22.07      7.42 o 
  -5   3  13       17.17        7.96      6.15 o 
  -4   3  13       24.70       28.58      7.42 o 
  -3   3  13       13.12        8.68      5.43 o 
  -2   3  13        5.24        5.61      4.70 o 
  -1   3  13        6.32        4.34      3.98 o 
   0   3  13       13.52        8.86      5.43 o 
   1   3  13      128.51      111.42     10.31 o 
   2   3  13      180.67      193.36     13.75 o 
   3   3  13      147.00      154.83     12.66 o 
  -4   4  13       82.62      103.10     10.85 o 
  -3   4  13       81.80       79.41     10.13 o 
  -2   4  13      108.07       98.22     10.31 o 
  -1   4  13      134.35      128.06     10.85 o 
   0   4  13      119.44      102.20     10.13 o 
   1   4  13      156.60      157.73     12.48 o 
   2   4  13       58.19       40.88      8.68 o 
  -4   5  13        0.08        6.33      6.33 o 
  -3   5  13        4.12       -4.16      4.88 o 
  -2   5  13        0.32        4.88      5.61 o 
  -1   5  13       54.84       37.44      7.96 o 
   0   5  13      107.62      125.53     11.58 o 
   1   5  13       82.05       94.96     11.58 o 
  -1 -10  14        2.44       -1.27      6.33 o 
   0 -10  14       18.81       17.73      6.69 o 
   1 -10  14       89.85       98.22     10.85 o 
   2 -10  14      171.77      162.97     12.48 o 
   3 -10  14       93.36       97.31     10.49 o 
  -2  -9  14        0.64       -4.88      5.79 o 
  -1  -9  14        0.61       -0.18      5.43 o 
   0  -9  14       23.95       24.60      7.05 o 
   1  -9  14       70.12       83.20      9.59 o 
   2  -9  14       16.55       19.53      6.15 o 
   3  -9  14        1.75       -0.18      4.52 o 
   4  -9  14        9.53        8.68      5.43 o 
  -3  -8  14        2.20       -1.45      5.43 o 
  -2  -8  14        2.21        0.72      5.61 o 
  -1  -8  14       34.60       29.30      6.87 o 
   0  -8  14      165.18      151.58     11.76 o 
   1  -8  14      111.36      109.07      9.95 o 
   2  -8  14       79.39       83.57      9.22 o 
   3  -8  14      116.28      102.38      9.22 o 
   4  -8  14      105.32      107.08     10.13 o 
  -4  -7  14        0.36       -2.17      5.61 o 
  -3  -7  14        8.29        5.67      4.16 o 
  -2  -7  14       44.50       40.52      7.96 o 
  -1  -7  14      128.25      119.38     10.67 o 
   0  -7  14       74.56       79.95      9.59 o 
   1  -7  14       17.45       34.19      6.51 o 
   2  -7  14       89.95       74.88      8.50 o 
   3  -7  14       37.97       38.53      6.87 o 
   4  -7  14       26.50       29.84      6.33 o 
  -4  -6  14        0.61        1.81      5.06 o 
  -3  -6  14        5.03        5.28      6.87 o 
  -2  -6  14      184.45      200.56      9.14 o 
  -1  -6  14       93.86       96.23      9.41 o 
   0  -6  14      106.41       92.61      8.86 o 
   1  -6  14      258.31      228.99     12.66 o 
   2  -6  14      309.56      290.67     14.29 o 
   3  -6  14      196.54      222.12     12.48 o 
   4  -6  14       71.20       77.23      8.50 o 
   5  -6  14       84.14       92.97      9.22 o 
  -4  -5  14       15.72        3.80      6.15 o 
  -3  -5  14      132.41      148.02      8.23 o 
  -2  -5  14      119.08      121.60      7.10 o 
  -1  -5  14       95.74      109.21      6.59 o 
   0  -5  14      263.83      231.12      9.21 o 
   1  -5  14      212.53      211.81     11.94 o 
   2  -5  14      117.08      110.15      8.68 o 
   3  -5  14       18.60       23.15      5.79 o 
   4  -5  14        9.52        4.88      4.70 o 
  -5  -4  14        8.41        6.33      5.97 o 
  -4  -4  14      123.39      115.04     10.85 o 
  -3  -4  14       43.08       33.46      7.42 o 
  -2  -4  14      136.07      169.17     14.29 o 
  -1  -4  14      351.33      312.40     10.61 o 
   0  -4  14      513.96      511.01     20.89 o 
   1  -4  14      241.15      233.47      8.75 o 
   2  -4  14      152.87      146.24     11.12 o 
   3  -4  14      156.64      154.65      9.77 o 
  -5  -3  14       25.69       27.86      7.60 o 
  -4  -3  14       29.13       25.14      7.24 o 
  -3  -3  14       81.13       95.87      9.95 o 
  -2  -3  14      247.26      215.43      8.94 o 
  -1  -3  14      319.57      311.79     10.54 o 
   0  -3  14      174.32      148.11      7.31 o 
   1  -3  14       83.33       93.03      7.42 o 
   2  -3  14       77.50       59.69      7.96 o 
   3  -3  14       33.74       46.49      7.24 o 
  -5  -2  14        2.64        7.05      6.15 o 
  -4  -2  14       28.60       19.53      6.69 o 
  -3  -2  14      173.31      164.78     12.12 o 
  -2  -2  14      332.11      291.37     10.30 o 
  -1  -2  14      129.75      123.00      9.95 o 
   0  -2  14      138.42      140.18     10.67 o 
   1  -2  14      106.52       92.07      8.50 o 
   2  -2  14      206.98      204.03     12.48 o 
   3  -2  14      139.78      149.04     11.40 o 
   4  -2  14       79.50       80.85      9.41 o 
  -5  -1  14       27.80       32.38      7.96 o 
  -4  -1  14      101.37      100.39     10.67 o 
  -3  -1  14      194.84      196.25     12.84 o 
  -2  -1  14      156.79      132.76     10.67 o 
  -1  -1  14      131.17      156.46     11.21 o 
   0  -1  14      179.22      159.35     11.21 o 
   1  -1  14      178.60      177.80     11.76 o 
   2  -1  14      105.03       92.97      9.04 o 
   3  -1  14       57.69       68.73      8.86 o 
   4  -1  14       24.72       27.86      7.24 o 
  -5   0  14       26.25       31.29      7.96 o 
  -4   0  14       77.25       94.60     10.67 o 
  -3   0  14       20.83       32.20      7.05 o 
  -2   0  14       27.27       11.94      5.61 o 
  -1   0  14       52.45       60.41      8.50 o 
   0   0  14      262.06      246.36     14.11 o 
   1   0  14      189.92      191.37     12.66 o 
   2   0  14      187.93      188.66     12.84 o 
   3   0  14      131.85      163.33     12.48 o 
   4   0  14      212.95      223.02     14.83 o 
  -5   1  14       85.51       88.27     10.49 o 
  -4   1  14       72.19       77.60      9.77 o 
  -3   1  14       64.91       65.30      9.04 o 
  -2   1  14      153.16      157.18     11.76 o 
  -1   1  14      232.37      233.87     13.93 o 
   0   1  14      166.60      166.05     11.76 o 
   1   1  14       68.28       68.73      9.04 o 
   2   1  14       76.24       78.32      9.59 o 
   3   1  14      139.85      143.98     12.30 o 
  -4   2  14        0.05        0.72      5.43 o 
  -3   2  14       10.58       17.00      5.61 o 
  -2   2  14      100.78       84.47      9.95 o 
  -1   2  14      145.04      151.76     11.58 o 
   0   2  14      171.90      124.08     10.31 o 
   1   2  14       91.83      106.90      9.95 o 
   2   2  14      220.64      209.09     14.11 o 
  -4   3  14       46.67       43.95      8.14 o 
  -3   3  14      108.82      108.89     10.67 o 
  -2   3  14       72.69       79.41      9.95 o 
  -1   3  14       26.45       19.17      6.33 o 
   0   3  14       46.79       55.89      8.68 o 
   1   3  14      114.45      101.11     10.85 o 
   2   3  14      340.57      377.67     20.08 o 
  -2   4  14       21.04       22.43      6.87 o 
  -1   4  14        1.81       -3.98      5.06 o 
   0   4  14       49.61       60.05      9.22 o 
   0  -9  15       89.96       98.40     11.21 o 
   1  -9  15       96.63       90.08     10.31 o 
  -1  -8  15      100.68      122.63     12.48 o 
   0  -8  15       72.82       80.85     10.13 o 
   1  -8  15      309.06      299.71     16.10 o 
   2  -8  15      201.98      236.95     14.29 o 
  -2  -7  15       32.01       29.30      7.60 o 
  -1  -7  15       57.26       71.99     10.13 o 
   0  -7  15      109.70      132.58     11.21 o 
   1  -7  15      111.54       97.85      9.59 o 
   2  -7  15      103.67      101.83      9.41 o 
   3  -7  15       99.51      105.45      9.77 o 
  -3  -6  15       57.95       60.05      6.71 o 
  -2  -6  15       53.54       63.72      6.38 o 
  -1  -6  15      243.61      272.58     15.56 o 
   0  -6  15      205.49      225.19     13.75 o 
   1  -6  15      121.92       97.85      9.22 o 
   2  -6  15       96.96      104.19      9.22 o 
   3  -6  15       74.77       71.45      8.68 o 
  -3  -5  15        3.66        3.83      6.87 o 
  -2  -5  15       20.19       15.65      6.42 o 
  -1  -5  15       41.84       43.76      5.31 o 
   0  -5  15       32.36       34.00      7.05 o 
   1  -5  15      106.52       89.90      9.04 o 
   2  -5  15       92.62      100.93      9.04 o 
   3  -5  15      126.63      110.52      9.22 o 
  -4  -4  15       58.65       56.43      9.22 o 
  -3  -4  15      119.55      132.83      7.99 o 
  -2  -4  15      153.55      159.35     10.58 o 
  -1  -4  15      166.62      149.61      7.93 o 
   0  -4  15      257.09      250.36      9.84 o 
   1  -4  15      169.90      161.87     11.30 o 
  -4  -3  15        6.77        9.59      6.51 o 
  -3  -3  15       11.72       12.35      4.45 o 
  -2  -3  15        0.71        0.74      3.50 o 
  -1  -3  15       67.97       70.08      6.33 o 
   0  -3  15       56.23       58.97      8.32 o 
   1  -3  15      170.27      161.16     11.40 o 
   2  -3  15      215.18      239.84     14.11 o 
  -4  -2  15       71.18       71.08     10.13 o 
  -3  -2  15      119.22      109.79     10.67 o 
  -2  -2  15      266.78      262.63     15.19 o 
  -1  -2  15      203.95      189.74     12.84 o 
   0  -2  15      307.45      324.13     16.46 o 
   1  -2  15      538.99      573.38     22.61 o 
   2  -2  15      345.69      346.74     17.36 o 
   3  -2  15       70.35       89.72     10.31 o 
  -4  -1  15        0.46       -3.62      5.97 o 
  -3  -1  15       39.14       33.82      7.78 o 
  -2  -1  15       30.52       47.21      7.96 o 
  -1  -1  15       85.22       86.28     10.13 o 
   0  -1  15      104.11      121.01     10.85 o 
   1  -1  15      149.72      162.79     12.48 o 
   2  -1  15       36.99       47.03      8.68 o 
   3  -1  15       35.36       38.53      7.60 o 
  -3   0  15      113.52      114.68     11.76 o 
  -2   0  15      196.64      185.22     13.02 o 
  -1   0  15      437.50      432.30     19.90 o 
   0   0  15      395.91      340.23     17.36 o 
   1   0  15      150.11      158.63     12.12 o 
   2   0  15       41.35       35.27      7.78 o 
  -3   1  15       14.36       15.74      5.97 o 
  -2   1  15       26.63       42.69      8.14 o 
  -1   1  15       41.30       24.96      6.87 o 
   0   1  15        2.91       -2.53      4.70 o 
   1   1  15       12.40        8.86      5.79 o 
  -2   2  15      271.72      241.65     15.37 o 
  -1   2  15      175.66      163.69     12.30 o 
   0   2  15       94.77       87.54     10.67 o 
  -1  -6  16       11.05       11.76      7.24 o 
   0  -6  16       32.41       20.98      6.33 o 
   1  -6  16       35.60       47.21      8.14 o 
  -1  -5  16       93.61       75.91      8.95 o 
   0  -5  16      213.37      209.82     12.84 o 
   1  -5  16      202.48      210.90     12.66 o 
  -2  -4  16       21.89       15.72      4.94 o 
  -1  -4  16        7.70        4.89      3.99 o 
   0  -4  16       24.87       17.00      6.51 o 
  -2  -3  16       97.93      112.87     11.03 o 
  -1  -3  16      144.87      151.58     12.66 o 
   0  -3  16      220.07      217.78     13.75 o 
   1  -3  16      309.09      350.36     17.73 o 
  -2  -2  16        0.65       -1.09      5.06 o 
  -1  -2  16        0.07       -1.99      5.43 o 
   0  -2  16       26.85       30.39      7.24 o 
   1  -2  16       23.41       31.47      7.42 o 
  -1  -1  16      303.15      289.04     16.64 o 
   0  -1  16      336.17      359.40     18.27 o 
                                                 
